# Supplementary material for: Impact of organizational and individual factors on patient-provider relationships: A national survey of doctors, nurses and patients in China
Source: PLoS One. 2017 Jul 28;12(7):e0181396. doi: 10.1371/journal.pone.0181396 (PMC5533441; doi:10.1371/journal.pone.0181396)
Supplement: S1 File — (XLSX) [file pone.0181396.s001.xlsx]

## Sheet: departments information
Provinces(n1)	Hospital level(n2)	Hospital type(n3)	Hospital number(n4)	Area of specialization	Departments	Doctors overall	Nurses overall	Ward beds	Returned questionnaires of doctors	Returned questionnaires of nurses	Returned questionnaires of patients	Invalid questionnaires of doctors (reviewer check)	Invalid questionnaires of nurses (reviewer check)	Invalid questionnaires of patients (reviewer check)
1	2	1	1	1	2	11	17	35	8	9	11	0	0	0
1	2	1	1	1	4	9	14	25	7	8	9	0	1	3
1	2	1	1	1	6	9	15	38	6	14	30	1	3	4
1	2	1	1	2	1	7	20	40	6	13	48	2	1	48
1	2	1	1	2	2	7	15	17	9	10	13	3	0	4
1	2	1	1	2	4	10	13	33	10	13	20	4	10	9
1	2	1	1	2	10	11	14	38	9	8	30	0	0	25
1	2	1	2	1	2	19	17	37	9	10	34	0	0	12
1	2	1	2	1	3	7	18	30	3	9	29	0	0	11
1	2	1	2	1	4	9	18	45	3	8	38	0	0	34
1	2	1	2	1	5	9	14	35	6	6	32	0	0	17
1	2	1	2	2	1	10	14	22	6	7	36	0	0	28
1	2	1	2	2	3	13	17	47	5	8	35	0	0	22
1	2	1	2	2	5	13	22	72	6	12	34	0	0	16
1	2	1	2	2	19	8	10	27	5	7	33	0	0	6
1	3	1	1	1	4	20	30	54	17	24	49	1	1	3
1	3	1	1	1	6	9	15	60	7	15	50	4	8	25
1	3	1	1	1	7	10	15	40	6	15	0	1	8	0
1	3	1	1	1	15	15	15	60	15	15	70	15	6	20
1	3	1	1	2	1	15	25	49	15	14	23	15	12	5
1	3	1	1	2	3	8	13	48	8	13	22	0	7	4
1	3	1	1	2	4	13	21	55	7	13	9	0	1	3
1	3	1	1	2	5	12	13	55	4	5	8	0	0	0
1	3	1	2	1	3	15	24	58	15	24	28	4	14	8
1	3	1	2	1	8	8	11	50	8	11	30	0	0	2
1	3	1	2	1	47	10	15	38	10	15	28	5	4	15
1	3	1	2	2	3	16	21	51	10	13	30	0	6	30
1	3	1	2	2	5	13	33	100	10	8	40	0	0	9
1	3	1	2	2	18	7	16	39	4	11	30	0	2	16
1	3	1	3	1	1	7	13	44	5	9	32	0	0	19
1	3	1	3	1	2	8	15	50	8	6	0	0	0	0
1	3	1	3	1	3	5	15	38	2	8	22	0	0	8
1	3	1	3	1	4	12	15	52	6	11	29	0	0	10
1	3	1	3	1	5	7	12	44	5	12	32	0	2	9
1	3	1	3	2	1	10	19	50	8	10	33	0	0	13
1	3	1	3	2	2	10	15	60	10	10	22	0	0	6
1	3	1	3	2	3	9	17	49	8	17	34	0	0	26
1	3	1	3	2	4	10	14	64	10	10	30	0	0	16
1	3	1	3	2	5	12	15	49	8	9	35	0	0	17
1	3	1	4	1	1	7	12	47	7	12	20	2	1	5
1	3	1	4	1	3	7	14	47	5	14	29	0	5	9
1	3	1	4	1	6	5	13	50	3	10	29	0	0	8
1	3	1	4	1	15	7	16	48	7	10	20	3	6	19
1	3	1	4	2	3	12	15	42	10	15	20	3	6	12
1	3	1	4	2	4	11	15	52	4	15	30	1	2	12
1	3	1	4	2	5	16	28	90	14	25	49	6	8	16
1	3	1	4	2	6	8	18	29	8	15	20	4	2	5
1	3	1	5	1	2	7	17	55	7	15	37	0	3	10
1	3	1	5	1	4	8	15	63	3	1	21	0	0	3
1	3	1	5	1	5	10	19	47	7	9	30	0	1	1
1	3	1	5	1	12	9	20	83	5	11	0	2	2	0
1	3	1	5	2	1	10	20	53	10	10	22	3	5	9
1	3	1	5	2	2	10	21	56	8	18	28	0	2	5
1	3	1	5	2	3	13	22	56	5	7	31	2	1	7
1	3	1	5	2	4	9	19	53	9	10	30	0	1	10
1	3	1	6	1	1	8	16	42	8	16	39	8	5	27
1	3	1	6	1	2	4	13	32	4	13	32	0	0	2
1	3	1	6	1	3	6	18	54	6	18	40	0	4	11
1	3	1	6	1	4	8	19	53	4	12	17	0	2	7
1	3	1	6	1	21	9	16	42	8	10	22	2	2	4
1	3	1	6	2	3	20	56	92	20	34	42	4	14	12
1	3	1	6	2	4	15	21	52	9	17	20	0	0	2
1	3	1	6	2	5	9	19	60	7	15	29	4	5	12
1	3	1	6	2	6	8	24	60	8	15	28	0	3	16
1	3	1	6	2	41	8	15	33	8	14	31	0	3	4
1	3	2	1	1	11	9	14	39	3	12	19	1	0	4
1	3	2	1	1	5	10	18	40	9	13	17	0	0	2
1	3	2	1	1	41	10	14	42	9	14	25	0	1	0
1	3	2	1	2	3	23	31	72	23	26	38	3	15	12
1	3	2	1	2	5	6	16	43	6	15	21	0	4	5
1	3	2	1	2	46	10	8	37	8	7	15	0	1	0
1	3	2	2	1	1	9	13	47	9	11	11	3	1	3
1	3	2	2	1	2	7	13	41	7	13	23	0	2	4
1	3	2	2	1	3	8	24	78	7	20	6	1	6	1
1	3	2	2	1	4	7	14	40	4	14	29	0	6	16
1	3	2	2	2	5	7	12	38	5	10	24	0	0	6
1	3	2	2	2	6	8	10	34	5	8	24	0	0	14
1	3	2	2	2	11	6	8	42	6	8	20	0	0	2
1	3	2	2	2	19	5	7	35	6	8	20	0	1	3
1	3	2	3	1	1	6	13	34	6	13	11	1	0	2
1	3	2	3	1	10	5	9	33	5	7	9	2	0	2
1	3	2	3	1	77	6	13	39	6	4	8	0	0	4
1	3	2	3	2	5	12	12	45	8	9	0	0	0	0
1	3	2	3	2	6	9	14	32	4	7	16	0	0	6
1	3	2	3	2	28	8	8	19	6	6	10	0	0	5
1	3	2	4	1	77	21	29	83	20	30	57	4	0	20
1	3	2	4	2	77	15	33	82	15	30	60	1	0	20
2	2	1	1	1	77	12	26	70	3	11	15	0	0	0
2	2	1	1	1	88	9	10	33	9	10	5	0	0	0
2	2	1	1	2	5	8	10	36	5	8	14	0	0	0
2	2	1	1	2	77	8	20	43	8	12	11	0	0	0
2	2	1	2	1	77	18	16	68	18	6	11	0	1	1
2	2	1	2	2	77	33	44	280	33	42	73	0	1	3
2	2	1	3	1	15	14	19	35	13	9	8	0	0	0
2	2	1	3	1	23	18	19	43	13	14	19	0	0	0
2	2	1	3	1	77	17	13	19	13	10	7	0	0	3
2	2	1	3	2	12	9	16	63	8	11	9	0	0	0
2	2	1	3	2	14	12	15	24	10	15	5	0	0	2
2	2	1	3	2	33	12	19	42	8	12	15	0	0	6
2	2	1	3	2	44	22	14	17	14	11	10	0	0	0
2	2	1	3	2	66	13	18	34	6	14	20	0	0	0
2	3	1	1	1	2	14	20	41	14	9	19	0	0	0
2	3	1	1	1	4	7	10	40	7	8	15	0	0	0
2	3	1	1	1	6	12	19	39	12	13	16	0	0	1
2	3	1	1	1	7	10	8	39	5	8	16	0	0	0
2	3	1	1	1	8	9	16	41	7	13	20	0	0	1
2	3	1	1	2	2	7	10	15	7	10	15	0	0	0
2	3	1	1	2	5	14	16	49	11	13	29	0	0	0
2	3	1	1	2	6	11	10	21	10	10	20	0	0	0
2	3	1	1	2	7	14	16	47	10	8	32	0	0	1
2	3	1	1	2	8	12	12	36	7	11	29	0	0	3
2	3	1	2	1	3	8	14	51	6	13	10	0	0	1
2	3	1	2	1	4	10	13	55	8	14	6	0	0	1
2	3	1	2	1	5	9	17	51	7	13	13	0	3	2
2	3	1	2	1	7	12	17	44	9	16	25	1	0	2
2	3	1	2	2	2	6	10	45	6	10	5	1	0	1
2	3	1	2	2	5	11	17	50	7	15	30	0	2	2
2	3	1	2	2	77	21	30	100	15	14	46	0	1	20
2	3	1	3	1	1	11	24	55	9	17	28	0	0	4
2	3	1	3	1	4	7	17	44	4	8	30	2	0	13
2	3	1	3	1	6	6	20	40	6	9	9	0	0	1
2	3	1	3	1	7	10	10	41	9	10	36	0	0	0
2	3	1	3	2	1	6	15	41	5	13	25	0	0	1
2	3	1	3	2	2	9	24	40	6	15	22	1	0	4
2	3	1	3	2	3	15	22	55	6	11	31	0	0	0
2	3	1	3	2	5	9	17	52	3	2	11	1	0	3
2	3	1	4	1	3	10	20	13	7	20	10	0	0	1
2	3	1	4	1	7	5	18	13	5	17	8	0	0	0
2	3	1	4	1	25	13	16	20	10	12	18	0	0	2
2	3	1	4	1	41	9	13	20	7	10	17	0	1	3
2	3	1	4	2	1	7	18	25	6	16	21	1	1	1
2	3	1	4	2	3	9	13	36	8	13	22	0	0	1
2	3	1	4	2	4	10	12	38	9	10	28	1	0	3
2	3	1	4	2	5	7	12	30	7	10	29	0	0	2
2	3	1	5	1	7	9	16	40	8	16	21	0	0	4
2	3	1	5	2	3	16	14	54	16	12	42	0	1	16
2	3	1	5	2	7	10	20	50	5	4	13	1	0	0
2	3	1	6	1	2	11	24	50	8	19	25	0	0	10
2	3	1	6	1	3	19	45	51	21	39	69	1	2	30
2	3	1	6	1	4	17	42	80	9	18	37	2	1	14
2	3	1	6	2	3	16	30	55	9	21	28	5	0	3
2	3	1	6	2	5	13	32	60	12	29	44	0	1	15
2	3	1	7	1	2	11	30	63	9	19	19	0	0	2
2	3	1	7	1	4	15	30	45	4	14	13	0	0	12
2	3	1	7	1	6	12	11	32	11	11	38	0	0	0
2	3	1	7	1	77	8	17	54	8	17	47	0	0	5
2	3	1	7	2	2	8	16	50	8	15	35	8	6	25
2	3	1	7	2	3	11	30	60	8	26	41	1	0	4
2	3	1	7	2	5	8	10	38	4	6	33	0	0	7
2	3	1	7	2	77	10	26	55	5	16	27	0	1	3
2	3	2	1	1	3	9	16	51	9	3	23	0	0	3
2	3	2	1	1	4	9	15	44	9	10	20	0	0	1
2	3	2	1	1	11	8	16	44	7	5	19	0	0	0
2	3	2	1	2	3	11	17	47	4	11	29	0	0	0
2	3	2	1	2	5	9	17	41	5	16	16	2	0	3
2	3	2	1	8	99	10	16	40	8	10	17	0	0	0
2	3	2	2	1	3	7	21	45	7	17	20	0	1	4
2	3	2	2	1	7	8	20	40	7	21	19	0	2	2
2	3	2	2	1	8	8	17	51	7	7	8	0	0	0
2	3	2	2	2	5	8	17	45	4	17	40	0	17	40
2	3	2	2	2	77	10	20	45	10	11	23	0	0	1
2	3	2	3	1	4	15	20	50	5	4	4	0	0	0
2	3	2	3	1	6	10	15	45	4	0	3	1	0	1
2	3	2	3	1	7	11	19	50	5	5	5	0	0	0
2	3	2	3	2	77	19	40	80	19	19	55	0	1	1
2	3	2	4	1	3	10	20	47	0	17	40	0	0	2
2	3	2	4	1	5	21	22	54	0	21	41	0	0	5
2	3	2	4	1	6	10	16	22	0	16	16	0	0	4
2	3	2	4	2	5	12	28	70	0	25	34	0	0	4
2	3	2	4	2	33	12	27	68	12	20	67	12	1	17
3	2	1	1	1	1	5	13	60	4	10	4	0	0	1
3	2	1	1	1	2	5	11	50	5	7	12	0	1	0
3	2	1	1	1	3	6	10	49	5	10	5	0	0	0
3	2	1	1	1	8	5	10	49	3	10	20	0	0	1
3	2	1	1	2	1	8	11	49	5	6	20	3	0	3
3	2	1	1	2	2	8	12	49	7	10	10	0	0	1
3	2	1	1	2	5	6	10	35	1	6	9	0	1	1
3	3	1	1	1	1	24	16	40	16	15	23	0	5	2
3	3	1	1	1	4	28	27	73	10	17	28	0	0	0
3	3	1	1	1	5	38	20	55	6	10	30	0	0	0
3	3	1	1	1	7	10	15	30	10	14	11	1	0	0
3	3	1	1	2	1	20	59	90	15	20	41	0	0	3
3	3	1	1	2	2	30	30	100	18	18	44	0	0	5
3	3	1	1	2	5	8	10	45	8	10	20	2	0	1
3	3	1	2	1	8	16	25	30	10	20	14	7	2	0
3	3	1	2	1	14	12	13	30	6	6	1	0	0	0
3	3	1	2	1	15	5	11	29	5	8	15	0	0	0
3	3	1	2	1	16	20	11	33	20	10	13	3	0	2
3	3	1	2	2	8	9	13	32	9	12	10	8	0	0
3	3	1	2	2	12	5	15	45	5	7	10	1	0	0
3	3	1	2	2	13	11	14	33	10	14	9	2	3	1
3	3	1	2	2	16	15	14	34	15	9	6	0	0	0
3	3	1	3	1	8	8	12	44	7	9	0	0	0	0
3	3	1	3	1	10	6	12	44	1	4	10	0	0	0
3	3	1	3	1	12	7	11	42	4	5	4	0	0	0
3	3	1	3	2	2	8	15	45	3	2	9	0	0	0
3	3	1	3	2	3	10	15	45	10	15	20	0	2	0
3	3	1	5	1	2	20	32	56	12	11	13	0	0	0
3	3	1	5	1	5	10	15	56	2	10	16	0	0	5
3	3	1	5	1	6	10	16	56	8	12	10	0	0	2
3	3	1	5	2	3	8	21	67	8	9	4	4	0	0
3	3	1	5	2	5	39	58	189	23	52	92	0	1	15
3	3	1	5	2	88	8	12	40	8	12	25	0	0	2
3	3	1	6	1	4	6	22	62	6	17	33	0	8	4
3	3	1	6	1	5	16	19	61	16	23	29	4	6	8
3	3	1	6	1	21	20	17	62	8	7	24	5	3	4
3	3	1	6	1	85	10	19	60	9	9	23	0	0	5
3	3	1	6	2	1	8	17	41	8	17	14	0	0	4
3	3	1	6	2	2	10	25	42	10	25	39	1	3	12
3	3	1	6	2	3	4	23	62	4	12	15	1	1	4
3	3	1	6	2	4	8	15	40	8	15	40	1	2	10
3	3	1	7	1	1	7	13	49	6	4	20	1	1	9
3	3	1	7	1	2	8	14	41	8	12	25	1	2	10
3	3	1	7	1	3	8	15	45	8	13	25	0	0	6
3	3	1	7	1	4	10	12	58	8	11	19	0	1	7
3	3	1	7	1	56	10	13	42	9	8	12	2	0	7
3	3	1	7	2	2	8	12	32	6	8	22	0	2	3
3	3	1	7	2	4	8	11	36	8	10	30	0	2	2
3	3	1	7	2	5	10	12	46	10	12	30	2	5	15
3	3	1	7	2	44	15	14	56	9	11	22	1	2	5
3	3	2	1	1	4	7	14	53	5	8	20	0	1	0
3	3	2	1	1	6	7	15	50	5	12	20	0	1	3
3	3	2	1	1	8	8	12	50	6	12	5	0	0	0
3	3	2	1	1	13	8	16	50	5	7	14	0	0	0
3	3	2	1	2	1	10	18	43	9	10	20	2	1	0
3	3	2	1	2	2	15	30	43	8	8	13	1	0	1
3	3	2	1	2	3	22	31	47	9	11	18	0	2	3
3	3	2	1	2	10	16	27	50	9	3	1	0	1	1
3	3	2	2	1	5	10	10	33	7	8	12	0	3	5
3	3	2	2	1	6	10	14	46	6	5	19	0	0	0
3	3	2	2	1	8	7	10	40	6	8	17	0	0	0
3	3	2	2	2	3	10	10	32	10	10	30	10	10	30
3	3	2	2	2	5	19	20	60	7	13	20	0	0	0
3	3	2	2	2	6	13	12	33	6	3	4	0	0	0
3	3	2	2	2	11	10	10	41	9	8	18	0	0	0
4	2	1	1	1	2	10	16	48	5	16	25	0	4	7
4	2	1	1	1	4	9	8	32	0	8	13	0	0	2
4	2	1	1	1	8	7	8	37	1	6	3	0	4	0
4	2	1	1	1	75	12	10	32	6	4	11	0	1	2
4	2	1	1	2	3	8	11	35	8	11	10	1	7	1
4	2	1	1	2	4	6	8	26	4	8	11	1	7	6
4	2	1	1	2	5	9	11	38	1	3	4	0	1	1
4	2	1	1	2	6	8	10	23	8	10	22	0	1	2
4	2	1	1	2	11	7	7	20	6	7	10	1	2	6
4	2	2	1	1	5	13	13	48	10	13	21	2	4	5
4	2	2	1	1	11	11	11	54	11	11	22	1	2	20
4	2	2	1	2	3	14	14	47	10	13	29	0	0	17
4	2	2	1	2	6	7	12	40	7	6	13	0	2	1
4	2	2	1	2	41	5	4	8	5	4	2	0	0	0
4	3	1	1	1	2	7	26	55	1	19	19	0	0	6
4	3	1	1	1	4	10	10	31	4	7	21	2	2	1
4	3	1	1	1	5	7	15	46	7	12	38	1	3	9
4	3	1	1	1	11	9	10	22	5	7	16	0	0	1
4	3	1	1	2	3	15	20	38	15	11	5	4	0	0
4	3	1	1	2	4	5	8	36	5	2	23	0	0	2
4	3	1	1	2	5	5	12	25	1	7	2	0	2	0
4	3	1	1	2	6	8	15	37	8	9	22	2	2	2
4	3	1	2	1	2	16	37	38	11	19	43	0	0	14
4	3	1	2	1	3	8	18	43	7	7	14	1	1	2
4	3	1	2	1	4	7	16	48	7	16	9	0	2	1
4	3	1	2	1	7	5	12	45	5	12	24	0	1	17
4	3	1	2	2	2	9	26	36	5	14	10	2	11	3
4	3	1	2	2	3	16	22	40	16	22	40	0	0	2
4	3	1	2	2	4	12	16	50	8	5	21	1	2	1
4	3	1	2	2	5	14	24	47	10	15	30	1	0	6
4	3	1	3	1	2	10	16	36	7	15	24	0	0	11
4	3	1	3	1	4	7	16	44	9	15	15	1	4	7
4	3	1	3	1	8	9	17	44	9	10	30	1	3	8
4	3	1	3	2	2	10	13	43	20	23	36	2	10	9
4	3	1	3	2	3	13	14	35	10	15	24	1	6	11
4	3	1	3	2	5	7	9	30	10	15	8	0	3	2
4	3	1	3	2	6	7	12	22	5	9	15	0	0	6
4	3	1	4	1	3	9	8	27	9	8	27	1	1	6
4	3	1	4	1	4	9	16	30	9	16	27	0	0	5
4	3	1	4	1	5	7	9	26	8	9	26	3	0	3
4	3	1	4	1	9	4	12	24	4	11	28	1	0	9
4	3	1	4	2	1	10	24	30	10	24	30	0	1	6
4	3	1	4	2	3	17	29	76	16	29	60	1	2	12
4	3	1	4	2	6	8	8	30	8	8	22	0	0	7
4	3	1	5	1	3	18	15	38	10	15	27	0	15	11
4	3	1	5	1	5	10	16	39	10	16	30	0	2	30
4	3	1	5	1	42	26	26	62	20	20	60	0	0	20
4	3	1	5	2	2	10	15	41	9	13	28	0	0	2
4	3	1	5	2	3	12	14	47	10	14	28	0	1	0
4	3	1	5	2	4	15	19	45	10	16	29	4	0	3
4	3	1	5	2	5	19	13	47	10	10	28	1	0	0
4	3	1	6	1	1	7	12	34	7	11	14	1	0	5
4	3	1	6	1	2	9	14	37	9	10	13	1	0	4
4	3	1	6	1	3	5	12	48	4	8	24	0	2	7
4	3	1	6	1	11	6	10	39	6	10	23	0	6	6
4	3	1	6	2	1	8	10	15	6	9	8	0	1	1
4	3	1	6	2	2	10	13	27	6	10	15	0	0	5
4	3	1	6	2	5	7	12	33	3	4	21	1	0	7
4	3	1	6	2	12	11	13	44	6	6	20	1	4	10
4	3	1	7	1	3	12	19	64	12	19	31	8	3	9
4	3	1	7	1	4	12	15	65	10	14	27	0	0	5
4	3	1	7	1	5	15	15	46	14	15	29	0	2	2
4	3	1	7	1	6	12	14	40	9	10	30	0	0	10
4	3	1	7	2	2	14	20	66	7	20	30	0	0	5
4	3	1	7	2	3	15	25	51	10	15	26	2	2	6
4	3	1	7	2	4	14	20	60	10	20	29	0	6	6
4	3	1	7	2	5	16	15	66	10	15	28	1	1	1
4	3	1	7	2	6	10	18	55	10	15	25	0	1	3
4	3	2	1	1	2	10	12	42	8	8	9	2	2	1
4	3	2	1	1	3	10	15	50	10	15	40	8	2	32
4	3	2	1	1	5	15	14	40	10	14	19	0	0	1
4	3	2	1	1	7	12	14	34	12	10	16	4	0	16
4	3	2	1	2	1	6	18	34	8	10	7	1	2	2
4	3	2	1	2	3	10	15	35	10	15	27	5	4	0
4	3	2	1	2	7	12	16	43	9	15	26	7	0	2
4	3	2	1	2	11	17	10	52	10	10	39	0	0	0
4	3	2	2	1	2	9	11	33	9	11	20	2	4	6
4	3	2	2	1	3	9	10	35	5	7	15	3	0	3
4	3	2	2	1	6	7	13	48	7	10	28	2	10	5
4	3	2	2	1	45	14	15	48	10	15	35	0	0	14
4	3	2	2	2	3	11	13	45	8	13	30	2	12	7
4	3	2	2	2	5	5	18	22	4	18	20	0	12	20
4	3	2	2	2	11	6	0	15	6	0	10	4	0	9
4	3	2	3	1	2	9	15	30	9	5	3	0	0	0
4	3	2	3	1	3	11	15	50	9	15	29	2	6	9
4	3	2	3	1	4	9	12	30	9	12	30	0	0	0
4	3	2	3	1	5	10	15	30	10	15	8	0	0	0
4	3	2	3	2	2	12	15	49	10	15	29	0	1	8
4	3	2	3	2	4	10	16	48	10	15	26	0	0	5
4	3	2	3	2	5	10	15	60	10	15	28	0	0	6
4	3	2	3	2	7	9	15	52	8	11	7	0	0	1
4	3	2	4	1	2	8	10	29	5	5	14	0	4	9
4	3	2	4	1	3	8	16	43	3	10	23	0	3	12
4	3	2	4	1	4	6	11	40	5	5	9	2	0	3
4	3	2	4	1	61	10	12	40	9	5	15	1	1	8
4	3	2	4	2	3	11	11	46	4	5	15	0	1	5
4	3	2	4	2	5	6	10	45	6	6	30	4	3	22
4	3	2	4	2	6	10	15	28	8	7	10	3	0	1
5	2	1	1	1	1	7	11	30	5	10	28	2	2	20
5	2	1	1	1	3	5	12	30	5	12	30	0	3	15
5	2	1	1	1	15	14	12	33	14	12	22	4	4	10
5	2	1	1	1	42	5	13	30	5	14	30	0	10	10
5	2	1	1	2	3	6	12	30	5	12	30	5	4	14
5	2	1	1	2	5	5	13	30	5	13	30	4	6	21
5	2	1	2	1	1	6	14	30	6	12	30	2	4	11
5	2	1	2	1	3	10	29	70	10	21	54	5	8	12
5	2	1	2	1	88	6	10	50	6	10	50	2	5	30
5	2	1	2	2	5	16	25	40	9	25	36	0	11	7
5	2	1	2	2	77	12	27	50	8	16	23	0	5	9
5	2	2	1	1	77	7	11	22	5	6	6	0	0	6
5	2	2	1	1	88	5	12	40	4	12	30	0	12	20
5	2	2	1	2	5	10	14	30	9	14	30	1	10	16
5	2	2	1	2	6	5	13	16	5	13	16	0	3	0
5	3	1	1	1	1	8	15	43	6	10	16	0	0	3
5	3	1	1	1	2	7	19	55	5	10	27	0	3	13
5	3	1	1	1	5	12	17	55	8	12	20	0	1	8
5	3	1	1	1	41	20	17	55	9	5	20	0	0	8
5	3	1	1	2	3	13	18	45	8	6	25	1	0	3
5	3	1	1	2	5	13	15	45	13	10	24	13	1	4
5	3	1	1	2	6	5	12	45	4	11	20	0	0	3
5	3	1	1	2	11	7	20	45	4	19	18	0	6	8
5	3	1	2	1	1	10	19	54	9	9	9	0	1	2
5	3	1	2	1	2	11	25	50	11	2	9	9	1	0
5	3	1	2	1	3	9	20	56	9	20	31	1	10	31
5	3	1	2	1	77	21	22	57	13	17	18	0	2	5
5	3	1	2	2	3	10	17	45	9	17	24	0	2	5
5	3	1	2	2	4	10	16	54	3	6	0	0	0	0
5	3	1	2	2	44	12	17	40	6	9	19	0	1	9
5	3	1	3	1	2	8	17	37	5	10	9	2	0	7
5	3	1	3	1	3	6	15	30	7	15	27	0	2	7
5	3	1	3	1	4	7	15	42	7	15	30	0	0	17
5	3	1	3	1	8	6	20	45	6	14	23	0	0	8
5	3	1	3	1	88	8	20	34	6	9	21	0	2	8
5	3	1	3	2	3	9	10	27	9	8	5	5	1	2
5	3	1	3	2	5	9	12	22	8	11	9	4	0	4
5	3	1	3	2	77	24	35	72	10	15	30	2	3	5
5	3	1	4	1	2	8	19	48	6	15	27	0	1	13
5	3	1	4	1	3	10	29	54	10	25	30	0	12	8
5	3	1	4	1	4	7	17	36	7	15	29	0	6	20
5	3	1	4	1	5	8	18	49	6	16	37	1	5	16
5	3	1	4	2	1	13	16	40	9	15	29	0	0	11
5	3	1	4	2	3	13	18	46	13	14	29	1	0	28
5	3	1	4	2	4	10	15	40	10	15	29	3	3	14
5	3	1	4	2	5	13	20	48	13	20	24	2	4	6
5	3	1	5	1	2	5	16	40	5	15	27	0	2	5
5	3	1	5	1	3	6	17	30	6	14	26	0	1	6
5	3	1	5	1	5	7	10	27	6	9	17	0	4	2
5	3	1	5	1	6	3	5	9	3	4	10	0	0	0
5	3	1	5	1	15	6	6	26	6	6	23	0	5	16
5	3	1	5	2	1	5	10	38	3	10	20	2	5	14
5	3	1	5	2	2	6	12	30	6	11	6	0	0	0
5	3	1	5	2	3	8	15	36	7	12	20	1	0	2
5	3	1	5	2	10	7	11	28	7	11	6	2	0	3
5	3	1	6	1	1	13	18	64	13	18	30	3	10	13
5	3	1	6	1	2	7	16	29	4	12	27	0	5	10
5	3	1	6	1	3	12	21	77	8	19	26	1	6	15
5	3	1	6	1	4	11	13	37	8	6	11	1	0	3
5	3	1	6	2	1	7	18	37	7	14	20	0	5	10
5	3	1	6	2	3	9	10	37	6	0	0	2	0	0
5	3	1	6	2	4	6	10	39	6	10	10	2	0	5
5	3	1	6	2	10	8	15	40	8	7	14	2	0	6
5	3	2	1	1	5	8	13	40	9	7	14	1	1	4
5	3	2	1	2	3	15	16	30	6	8	18	1	0	10
5	3	2	1	2	5	10	17	56	3	10	35	0	4	14
5	3	2	2	1	2	8	14	42	7	14	22	5	3	15
5	3	2	2	1	3	9	12	34	9	11	23	8	0	9
5	3	2	2	1	5	10	13	30	7	12	17	0	3	7
5	3	2	2	1	14	5	7	33	4	7	15	0	0	14
5	3	2	2	1	21	10	11	42	3	8	17	0	2	7
5	3	2	2	2	3	12	13	34	11	11	23	8	0	13
5	3	2	2	2	11	3	5	10	3	5	2	0	0	0
5	3	2	3	1	1	4	9	20	4	9	9	2	5	1
5	3	2	3	1	2	8	11	33	5	10	11	0	2	6
5	3	2	3	1	3	8	10	32	8	10	25	2	0	7
5	3	2	3	2	3	10	12	30	10	12	13	2	4	3
5	3	2	3	2	5	8	10	35	8	10	32	5	0	5
5	3	2	3	2	11	7	10	35	7	10	22	1	0	10
6	3	1	1	1	1	10	16	40	10	16	30	2	6	3
6	3	1	1	1	2	10	14	27	8	7	0	2	0	0
6	3	1	1	1	4	8	10	30	6	8	10	2	0	2
6	3	1	1	2	2	6	13	36	6	12	30	2	5	9
6	3	1	1	2	3	8	16	40	8	16	24	1	0	5
6	3	1	1	2	4	11	13	37	11	13	24	0	0	3
6	3	1	1	2	6	12	24	41	12	16	14	0	2	12
6	3	1	2	1	2	7	27	27	7	26	8	0	0	2
6	3	1	2	1	3	12	15	38	9	10	16	1	3	7
6	3	1	2	1	4	13	16	42	9	10	26	0	0	3
6	3	1	2	1	21	10	14	30	10	14	15	2	0	3
6	3	1	2	2	3	20	16	48	5	9	22	0	0	3
6	3	1	2	2	4	15	17	42	10	17	14	0	0	4
6	3	1	2	2	5	8	14	36	5	6	12	5	0	4
6	3	1	2	2	19	5	13	42	5	8	18	0	0	4
6	3	1	3	1	1	20	36	69	10	30	60	0	1	26
6	3	1	3	2	4	8	18	37	4	17	37	0	4	16
6	3	1	3	2	41	20	16	30	7	12	9	0	0	9
6	3	1	3	2	44	19	22	42	8	18	19	0	3	1
6	3	1	4	1	4	10	15	28	10	14	13	1	3	3
6	3	1	4	1	5	18	13	38	10	12	22	0	0	5
6	3	1	4	1	7	8	13	35	1	6	17	0	0	2
6	3	1	4	2	2	10	12	28	5	7	21	3	1	2
6	3	1	4	2	3	16	30	70	10	15	24	1	2	0
6	3	1	4	2	5	16	13	36	9	13	25	2	1	13
6	3	2	1	1	1	11	13	28	10	15	30	0	0	4
6	3	2	1	1	3	16	19	45	10	17	30	0	1	4
6	3	2	1	1	5	10	18	25	10	18	29	2	9	2
6	3	2	1	1	6	12	14	31	9	14	30	3	1	2
6	3	2	1	2	4	9	12	24	9	12	30	0	2	20
6	3	2	1	2	5	17	28	69	20	30	60	9	8	25
6	3	2	1	1	76	10	16	49	10	15	31	0	0	2
6	3	2	2	1	1	10	15	35	10	16	29	2	2	14
6	3	2	2	1	2	10	15	30	10	15	30	0	0	8
6	3	2	2	1	4	10	15	30	10	15	30	0	3	7
6	3	2	2	1	5	7	10	33	7	10	33	1	3	23
6	3	2	2	1	12	9	10	26	9	10	26	0	0	10
6	3	2	2	2	5	20	30	54	20	25	54	0	1	34
6	3	2	2	2	77	10	10	30	10	10	29	0	2	9
6	3	2	3	1	1	12	14	48	10	10	30	4	10	9
6	3	2	3	1	4	9	20	44	9	10	30	0	0	4
6	3	2	3	1	8	10	16	41	10	10	28	2	0	5
6	3	2	3	2	4	8	19	47	8	10	29	0	0	17
6	3	2	3	2	5	18	25	94	8	15	60	1	0	12
6	3	2	3	2	6	15	17	42	10	9	30	10	4	26
6	3	2	3	2	16	18	39	42	10	10	30	7	0	5
7	2	1	1	1	3	9	17	65	4	9	37	1	1	24
7	2	1	1	1	45	6	16	55	6	16	12	0	6	3
7	2	1	1	1	78	4	7	60	4	7	27	0	1	18
7	2	1	1	2	3	9	11	35	5	10	12	3	7	10
7	2	1	1	2	4	6	12	35	3	6	1	0	2	1
7	2	1	1	2	5	9	11	35	4	5	10	0	5	10
7	2	1	1	2	6	12	23	34	11	21	17	4	8	5
7	2	1	2	1	10	30	72	188	27	43	83	4	1	29
7	2	1	2	1	77	26	45	100	16	31	60	0	6	18
7	2	1	2	1	79	25	56	120	20	30	60	0	2	14
7	2	1	2	1	85	8	22	54	8	14	29	2	5	4
7	2	1	2	2	88	10	14	30	9	15	30	3	5	17
7	3	1	2	1	2	22	41	60	10	20	5	4	5	2
7	3	1	2	1	3	32	45	95	25	41	52	3	12	12
7	3	1	2	1	4	15	30	94	14	21	59	4	5	11
7	3	1	2	1	5	24	30	78	19	26	48	4	6	12
7	3	1	2	2	3	19	33	74	11	15	31	2	2	9
7	3	1	2	2	4	23	26	64	10	15	28	5	6	19
7	3	1	2	2	5	20	30	60	20	19	60	5	6	14
7	3	1	2	2	6	15	15	80	15	15	52	2	1	11
7	3	1	3	1	2	7	17	44	7	14	20	1	5	8
7	3	1	3	1	3	9	17	35	3	6	5	0	2	0
7	3	1	3	1	4	16	21	49	12	20	20	2	8	12
7	3	1	3	1	5	12	16	48	2	10	10	0	3	7
7	3	1	3	2	3	17	26	49	10	10	13	0	3	6
7	3	1	3	2	5	29	13	30	10	13	15	5	2	5
7	3	1	3	2	6	16	10	40	4	8	10	0	1	5
7	3	1	3	2	41	16	19	30	1	4	5	0	1	0
7	3	1	4	1	3	21	48	90	20	30	33	6	5	3
7	3	1	4	1	5	18	31	80	0	29	37	0	17	29
7	3	1	4	1	7	7	14	40	6	12	27	1	1	6
7	3	1	4	1	12	11	16	50	11	15	40	4	6	40
7	3	1	4	2	3	11	26	60	5	22	40	2	5	5
7	3	1	4	2	4	8	19	40	8	15	20	1	1	3
7	3	1	4	2	5	12	23	60	10	19	40	0	0	4
7	3	1	4	2	6	9	20	50	0	15	30	0	3	5
7	3	1	5	1	2	12	25	52	4	6	9	1	1	0
7	3	1	5	1	4	14	24	58	10	15	21	2	3	3
7	3	1	5	2	1	6	16	45	6	8	21	4	0	4
7	3	1	5	2	3	10	20	45	10	13	12	5	4	0
7	3	1	5	2	5	8	18	37	7	8	7	0	0	2
7	3	1	5	2	16	8	30	34	8	15	17	0	3	6
7	3	2	1	1	4	8	13	25	6	11	7	0	0	0
7	3	2	1	1	12	8	10	43	8	10	30	0	0	18
7	3	2	1	1	19	9	10	50	9	10	30	0	0	12
7	3	2	1	1	21	12	13	50	9	9	30	0	0	13
7	3	2	1	2	5	10	14	30	10	12	30	0	5	23
7	3	2	1	2	6	12	13	35	7	12	30	0	5	17
7	3	2	1	2	11	6	10	39	5	10	30	4	9	30
7	3	2	1	2	88	17	14	45	15	12	25	2	3	6
7	3	2	2	1	12	17	19	42	9	7	8	0	2	1
7	3	2	2	1	19	19	23	75	12	11	45	3	1	13
7	3	2	2	1	35	16	22	45	14	16	19	0	2	6
7	3	2	2	1	42	15	20	50	10	15	10	3	4	6
7	3	2	2	2	3	8	14	30	0	6	9	0	1	4
7	3	2	2	2	5	12	21	60	10	21	14	1	1	2
7	3	2	2	2	11	10	20	80	3	20	40	3	9	8
7	3	2	3	1	2	8	14	48	8	13	29	0	2	11
7	3	2	3	1	4	9	14	60	8	14	19	1	1	9
7	3	2	3	1	5	8	13	54	8	13	31	0	4	23
7	3	2	3	1	20	7	9	26	7	9	0	1	4	0
7	3	2	3	2	5	8	13	53	8	13	40	2	0	32
7	3	2	3	2	11	15	16	54	13	13	31	2	1	7
7	3	2	4	1	1	9	14	61	7	16	29	3	12	17
7	3	2	4	1	2	11	19	51	4	13	30	0	0	13
7	3	2	4	1	3	11	14	55	5	7	26	0	0	4
7	3	2	4	1	19	17	30	114	3	13	15	3	3	7
7	3	2	4	2	3	12	31	78	9	18	24	0	3	6
7	3	2	4	2	5	26	48	138	19	15	30	3	3	8
7	3	2	4	2	11	8	15	45	8	13	21	0	3	11
There were 528 departments surveyed from 77 hospital(the same n1 to n4 represent one hospital).

## Sheet: Sheet1
	55			55
	28			28
	22			22
	32			32
	57			57
	207			207
	27			27
	24			24
	12			12
	54			54
	19			19
	27			27
	7			7
	14			14
	22			22
	25			25
	23			23
	23			23
	21			21
	0			0
	20			20
	1			1
	15			15
	7			7
	41			41
	49			49
	38			38
	19			19
	40			40
	20			20
	54			54
	27			27
	14			14
	31			31
	5			5
	16			16
	18			18
	24			24
	41			41
	3			3
	5			5
	2			2
	3			3
	4			4
	14			14
	10			10
	1			1
	19			19
	12			12
	37			37
	25			25
	-18			-18
	43			43
	27			27
	16			16
	44			44
	32			32
	-6			-6
	7			7
	15			15
	19			19
	5			5
	28			28
	10			10
	27			27
	20			20
	6			6
	16			16
	13			13
	27			27
	19			19
	22			22
	16			16
	15			15
	26			26
	28			28
	24			24
	24			24
	9			9
	0			0
	21			21
	23			23
	15			15
	16			16
	18			18
	7			7
	46			46
	11			11
	24			24
	16			16
	8			8
	-8			-8
	4			4
	13			13
	8			8
	3			3
	1			1
	7			7
	3			3
	-14			-14
	12			12
	38			38
	-6			-6
	56			56
	38			38
	44			44
	29			29
	29			29
	39			39
	26			26
	23			23
	19			19
	34			34
	21			21
	25			25
	15			15
	34			34
	1			1
	10			10
	5			5
	10			10
	40			40
	-10			-10
	26			26
	26			26
	46			46
	47			47
	30			30
	20			20
	10			10
	21			21
	60			60
	9			9
	12			12
	16			16
	23			23
	12			12
	17			17
	38			38
	15			15
	34			34
	14			14
	27			27
	18			18
	21			21
	28			28
	22			22
	22			22
	41			41
	9			9
	18			18
	42			42
	17			17
	83			83
	31			31
	28			28
	25			25
	23			23
	3			3
	0			0
	14			14
	36			36
	20			20
	50			50
	32			32
	31			31
	32			32
	2			2
	17			17
	45			45
	25			25
	19			19
	49			49
	56			56
	25			25
	16			16
	29			29
	14			14
	20			20
	22			22
	35			35
	24			24
	28			28
	44			44
	34			34
	38			38
	36			36
	25			25
	43			43
	40			40
	46			46
	63			63
	97			97
	15			15
	29			29
	32			32
	38			38
	37			37
	27			27
	3			3
	47			47
	0			0
	29			29
	16			16
	20			20
	39			39
	30			30
	10			10
	6			6
	16			16
	34			34
	36			36
	10			10
	8			8
	6			6
	33			33
	13			13
	23			23
	15			15
	-5			-5
	29			29
	39			39
	21			21
	26			26
	0			0
	29			29
	17			17
	12			12
	29			29
	14			14
	7			7
	11			11
	22			22
	7			7
	0			0
	3			3
	0			0
	-4			-4
	0			0
	16			16
	8			8
	11			11
	9			9
	2			2
	13			13
	19			19
	16			16
	19			19
	20			20
	24			24
	24			24
	16			16
	7			7
	12			12
	12			12
	24			24
	33			33
	38			38
	17			17
	10			10
	36			36
	25			25
	31			31
	38			38
	30			30
	2			2
	0			0
	11			11
	0			0
	0			0
	0			0
	0			0
	16			16
	0			0
	4			4
	27			27
	28			28
	43			43
	33			33
	23			23
	34			34
	25			25
	17			17
	105			105
	40			40
	60			60
	25			25
	0			0
	27			27
	28			28
	35			35
	35			35
	20			20
	21			21
	25			25
	27			27
	45			45
	41			41
	25			25
	39			39
	21			21
	54			54
	21			21
	28			28
	3			3
	12			12
	22			22
	13			13
	22			22
	13			13
	42			42
	21			21
	24			24
	7			7
	12			12
	11			11
	17			17
	11			11
	24			24
	13			13
	4			4
	10			10
	-1			-1
	3			3
	18			18
	24			24
	16			16
	22			22
	34			34
	2			2
	51			51
	26			26
	17			17
	37			37
	29			29
	26			26
	55			55
	43			43
	35			35
	30			30
	43			43
	36			36
	0			0
	28			28
	24			24
	30			30
	29			29
	38			38
	36			36
	15			15
	30			30
	25			25
	57			57
	43			43
	13			13
	10			10
	20			20
	20			20
	20			20
	20			20
	43			43
	37			37
	24			24
	33			33
	30			30
	17			17
	28			28
	24			24
	25			25
	18			18
	25			25
	23			23
	25			25
	21			21
	43			43
	5			5
	22			22
	46			46
	42			42
	45			45
	25			25
	7			7
	13			13
	6			6
	36			36
	1			1
	-2			-2
	15			15
	-4			-4
	1			1
	-6			-6
	9			9
	18			18
	6			6
	0			0
	0			0
	0			0
	0			0
	0			0
	1			1
	18			18
	14			14
	13			13
	18			18
	34			34
	12			12
	12			12
	27			27
	32			32
	18			18
	27			27
	6			6
	20			20
	23			23
	17			17
	34			34
	22			22
	22			22
	36			36
	18			18
	72			72
	11			11
	14			14
	10			10
	22			22
	15			15
	23			23
	24			24
	31			31
	45			45
	16			16
	9			9
	26			26
	22			22
	33			33
	30			30
	45			45
	36			36
	23			23
	30			30
	29			29
	49			49
	21			21
	27			27
	23			23
	2			2
	40			40
	29			29
	23			23
	33			33
	10			10
	21			21
	18			18
	27			27
	8			8
	17			17
	13			13
	13			13
	20			20
	20			20
	13			13
	15			15
	2			2
	5			5
	27			27
	21			21
	0			0
	22			22
	20			20
	22			22
	32			32
	45			45
	15			15
	20			20
	31			31
	25			25
	31			31
	15			15
	18			18
	16			16
	10			10
	0			0
	0			0
	26			26
	12			12
	21			21
	20			20
	11			11
	13			13
	18			18
	25			25
	11			11
	8			8
	11			11
	22			22
	7			7
	17			17
	3			3
	13			13
	18			18
	13			13
	20			20
	20			20
	0			0
	5			5
	9			9
	20			20
	34			34
	30			30
	26			26
	40			40
	21			21
	46			46
	40			40
	19			19
	41			41
	23			23
	26			26
	13			13
	23			23
	32			32
	21			21
	29			29
	99			99
	54			54
	108			108
	24			24
