# Supplementary material for: Impact of organizational and individual factors on patient-provider relationships: A national survey of doctors, nurses and patients in China
Source: PLoS One. 2017 Jul 28;12(7):e0181396. doi: 10.1371/journal.pone.0181396 (PMC5533441; doi:10.1371/journal.pone.0181396)
Supplement: S2 File — (XLSX) [file pone.0181396.s002.xlsx]

## Sheet: doctors
Hospital type	Hospital level	Area of specialization	The ratio of doctors to ward beds	Doctors' concerns about performance assessment	Doctors' consultation	Doctors' listening	Gender	Age	Marital status	Education status	Self-reported economic status	Patient-Provider relationship
3	1	2	3	2	1	1	1	1	2	3	1	1
3	1	2	3	1	2	1	1		1		1	2
3	1	2	3	2	3	3	1	1	1	2	2	2
2	1	1	3	2	2	1	2	1	1	1	1	1
2	1	1	3	3	3	3	2	1	2	1	1	1
2	1	1	3	3	3	1	2	1	2	1	2	1
2	1	1	3	2	1	1	1		1		2	2
2	1	1	3	2	2	2	1	1	2	1	2	1
2	1	1	3	1	3	1	2	1	2	1	2	1
2	1	1	3	2	1	1	1	1	1	1	2	2
2	1	1	3	3	2	1	1	1	2	2	2	2
3	1	1	3	2	3	2	1	1	2	2	1	1
3	1	1	3	3	3	1	1	1	2	3	1	1
3	1	1	3	2	3	3	1	1	2	3	3	1
3	1	1	3	2	3	3	2	1	1	2	2	2
3	1	1	3	2	3	2	1	1	2	2	2	2
3	1	1	3	1	3	2	2	1	1	2	1	3
3	1	1	3	3	3	3	1	1	2	1	1	1
3	1	1	3	3	3	1	1	1	2	2	1	1
3	1	1	3	1	2	2	1	1	2	2	2	2
2	1	1	3	1	3	2	2	1	1	2	1	1
2	1	1	3	2	3	2	1	1	1	1	2	2
2	1	1	3	2	3	3	1	1	2	1	2	2
2	1	1	3	3	3	3	1	1	2	1	2	3
2	1	1	3	3	3	3	1	1	2	1	3	3
2	1	1	3	2	3	2	2	1	1	1	1	1
2	1	1	3	3	3	3	1	1	2	1	2	1
2	1	1	3	3	3	3	1	2	2	1	2	1
3	2	1	3	3	1	3	1	1	2	2	2	1
3	2	1	3	3	2	2	1	1	2	2	2	1
3	2	1	3	3	3	1	1	1	2	2	2	1
3	2	1	3	1	3	3	1	1	2	1	2	1
3	2	1	3	2	3	1	1	1	2	1	2	1
3	2	1	3	2	3	1	1	1	2	1	2	2
3	1	1	3	1	3	1	1	1	2	2	1	1
3	1	1	3	1	2	1	2	1	1	2	3	1
3	1	1	3	2	3	1	2	2	2	2	2	1
3	1	1	3	2	3	1	2	2	1	1	2	1
3	1	1	3	2	3	2	1	2	2	2	1	1
3	1	1	3	1	3	3	2	1	1	2	1	1
3	1	1	3	3	3	3	2	1	2	1	2	2
2	1	1	3	2	3	1	1	1	2	1	2	1
2	1	1	3	2	3	1	2	1	1	1	1	1
2	1	1	3	2	3	1	2	1	2	1	1	1
2	1	1	3	2	2	1	2	1	2	1	2	1
2	1	1	3	2	3	2	2	1	2	1	2	1
2	1	1	3	2	3	2	2	1	1	1	2	2
3	1	1	3	2	3	1	1	1	2	3	2	1
3	1	1	3	1	3	2	2	1	2	3	2	2
3	1	1	3	2	3	2	1	1	1	3	2	2
3	1	1	3	2	2	2	1	1	2	3	2	2
3	1	1	3	2	3	2	2	1	2	3	2	2
3	1	1	3	2	2	2	1	1		3	2	3
3	1	2	3	2	3	2	1	1	2	1	2	1
3	1	2	3	2	3	2	1	1	2	2	2	1
3	1	2	3	2	3	2	1	2		2	2	1
3	1	2	3	2	3	2	1	2	2	1	2	1
3	1	1	3	2	3	3	2	3		3	2	1
3	1	1	3	2	3	2	2	2		3	2	1
3	1	1	3	1	3	1	2	1	2	2	2	1
3	1	1	3	2	3	3	2	1	1	2	2	2
3	1	1	3	3	3	2	2	1	1	2	2	3
3	1	2	3	2	3	2	1	1	2	2	3	1
3	1	2	3	2	3	3	2	1	2	1	2	1
3	1	2	3	2	3	3	2	1	2	1	2	2
3	1	2	3	1	3	2	2	1	1	2	2	3
2	1	2	3	3	3	3	1	1	2		2	1
2	1	2	3	2	3	2	1	1	2	1	1	1
2	1	2	3	2	2	1	2	1	2	1	2	1
2	1	2	3	2	3	3	2	1	2	1	2	1
2	1	2	3	1	3	2	2	1	1	1	1	1
2	1	2	3	3	3	3	1	2	2	1	2	1
2	1	2	3	2	3	2	1	1	2	1	2	1
2	1	2	3	2	3	1	2	1	2	1	2	1
2	1	2	3	3	3	3	1	2	2	1	1	1
2	1	2	3	3	3	3	1	1	2	1	2	1
2	1	2	3	1	3	2		2	2	1	3	1
2	1	2	3	2	3	1	1	1	1	1	2	1
2	1	2	3	1	3	3	1	1	2	1	2	1
2	1	2	3	1	3	1	2	1	1	1	3	1
2	1	2	3	3	3	2	2	1	2	1	2	1
2	1	2	3	1	3	3	2	1	2	1	1	1
2	1	2	3	2	3	2	2		2	1	2	1
2	1	2	3	3	2	2	1		2		2	1
2	1	2	3	3	3	2	1	1	1	1	1	1
2	1	2	3	2	3	2	2	2	2	1	3	1
2	1	2	3	2	3	3	1	1	2	1	2	2
2	1	2	3	2	2	1	1	1	2	1	2	2
2	1	2	3	2	2	2	1	1	1	1	1	2
2	1	2	3	2	2	3	1	1	2	2	1	2
2	1	2	3	2	3	3	2	1	2	1	2	2
2	1	2	3	3	3	2		1		1	2	2
2	1	2	3	1	3	3	1	2	2	1	2	2
2	1	2	3	2	2	2	2	1	2	1	2	2
2	1	2	3	1	3	3	2	2	2	1	2	2
2	1	2	3	2	3	2	1	2	2	1	2	2
2	1	2	3	2	2	3	2	1	2	1	2	3
2	1	2	3	1	3	3	1	2	2	1	3	3
3	1	2	3	2	2	2		1		1	2	1
3	1	2	3	2	2	2	2		2	1	2	1
3	1	2	3	3	3	2	2	1	2	2	1	2
3	1	2	3	2	3	2	2	1	2	2	2	2
3	1	2	3	2	2	2	2	1	2	3	2	3
3	1	2	3	3	3	1	1	1	2	2	1	1
3	1	2	3	3	3	1	1		2	2	2	1
3	1	2	3	3	3	3	1	1	2	2	2	1
3	1	2	3	3	3	2	1	2	2	3	2	1
2	1	1	3	3	3	2	1	1	2		2	1
2	1	1	3	2	3	2	2	1	2	1	1	1
2	1	1	3	1	3	3	1	1	2	1	1	2
2	1	1	3	2	3	1	1	2	2	1	2	2
2	1	1	3	3	2	1	1		2	1	1	1
2	1	1	3	3	3	2	2	1	2	1	1	1
2	1	1	3	3	2	2	2	1	2	1	1	1
2	1	1	3	2	3	2	2		1		2	1
2	1	1	3	2	3	1	1		2		2	2
3	1	1	3	2	3	3	1	1	2	3	3	1
3	1	1	3	3	2	1	1		2		3	2
3	1	1	3	1	1	3	2	1	2	2	2	3
3	1	1	3	1	3	1	2	1	2	3	3	3
2	2	1	3	1	1	2	1	2	2	1	3	1
2	2	1	3	2	2	2	2	1	2	1	2	1
2	2	1	3	2	1	2	2	1	2	1	1	2
2	2	1	3	2	3	3	2	1	2	1	1	2
3	1	1	3	2	3	2	1	1	2	1	2	1
3	1	1	3	2	3	3	2	1	1	1	1	1
3	1	1	3	2	3	3	2	1	2	1	2	1
3	1	1	3	2	3	2	2	1	2	1	1	2
3	1	1	3	2	3	3	2	1	2	1	2	2
3	1	1	3	3	3	1	2	1	2	2	2	1
3	1	1	3	1	3	2	2	1	2	2	2	1
3	1	1	3	2	3	1	2	1	1	2	1	1
3	1	1	3	2	3	3	2		2	2	1	1
3	1	1	3	1	3	3	1	1	2	2	1	1
3	1	1	3	2	3	2	1	1	1	1	2	1
3	1	1	3	3	2	2	2	1	2	1	2	1
3	1	1	3	2	3	2	2	1	2	1	1	1
3	1	1	3	3	2	3	1		2	2	1	1
3	1	1	3	2	3	3	1	1	1	1	1	2
3	1	1	3	1	3	2	1	1	2	2	2	2
3	1	1	3	3	3	1	2	1	2	2	2	1
3	1	1	3	2	3	1	2	1	2	2	2	1
3	1	1	3	2	3	3	1	1	2	2	1	1
3	1	1	3	2	2	1	2	2	2	1	3	1
3	1	1	3	1	2	1	2	1	1	2	2	3
3	1	2	3	2	3	3	1	1	2	2	2	1
3	1	2	3	2	3	3	1	1	2	2	1	1
3	1	2	3	1	3	2	1		2	3	2	1
3	1	2	3	3	3	2	1		2	2	1	2
3	1	2	3	3	3	3	1		2	2	1	2
3	1	2	3	3	2	2	1	1	1	3	2	2
3	1	2	3	2	3	2	1	1	2	3	1	2
3	1	2	3	3	3	3	1	1	2	2	3	2
3	1	2	3	3	2	3	1	1	2	2	2	3
3	1	2	3	2	3	3	1	1	2	2	2	3
3	1	1	3	1	3	3	1	1	2	1	2	2
3	1	1	3	1	3	2	2	1	2	2	2	3
3	1	2	3	2	2	3	1	1	2	1	1	1
3	1	2	3	2	3	2	1	1	2	1	1	1
3	1	2	3	3	3	1	1	1	2	1	2	1
3	2	1	3	2	3	3	2	2	2	2	1	1
3	2	1	3	1	3	1	1	1	2	2	2	1
3	2	1	3	1	3	1	1	1	1	2	2	1
3	2	1	3	2	3	3	2	1	2	3		1
3	2	1	3	2	3	2	2	1	1		1	1
3	1	2	3	1	3	1	2	1	2	2	2	1
3	1	2	3	1	2	3	2	1	2		2	1
3	1	2	3	1	3	1	2		2		2	1
3	1	2	3	1	3	3	2	1	2	1	1	1
3	1	2	3	2	2	2	2	1	2	1	2	1
3	1	2	3	2	1	2	2	1	1	1	2	1
3	1	2	3	1	2	2	2	1	1	3	2	2
3	1	2	3	1	3	1	2	1	1	1	2	2
3	1	2	3	2	2	1	1	1	1	1	2	1
3	1	2	3	3	3	2	1	1	2	1	2	2
3	1	2	3	3	3	1	1	2	2	1	2	2
3	1	2	3	3	3	3	1	1	2	1	2	2
3	1	2	3	3	2	3	2	1	1	1	2	3
3	2	2	3	2	3	2	2	1	2	1	2	2
3	2	2	3	2	3	3	2	1	1	1	2	2
3	1	1	3	3	3	3	1	1	2	2	1	1
3	1	1	3	3	3	2	1	1	2	1	1	1
3	1	1	3	1	3	1	2	1	2	1	1	1
3	1	1	3	3	2	1	1	1	2	1	1	1
3	1	1	3	2	2	2	2	1	1	1	1	2
3	1	1	3	1	3	3	1	1	1	1	1	2
3	1	2	3	3	2	2	2	1	1	2	1	2
3	1	2	3	2	2	2	1	1	2	2	2	2
3	1	1	3	1	3	3	2	1	2	2	2	1
2	1	1	3	3	2	2	2	1	2	1	1	1
2	1	1	3	3	3	2	2	1	2	1	1	1
2	1	1	3	2	2	2	2	1	2	1	2	2
3	1	2	3	2	3	2	1	2	2	2	3	1
3	1	2	3	2	3	3	1	1	2	3	3	2
3	1	2	3	1	3	2	1	2	2	3	3	2
3	1	2	3	3	3	2	1	1	2	3	2	2
3	1	2	3	3	3	2	1	1	2	3	3	3
3	2	2	3	3	3	3	1	1	2	2	1	1
3	2	2	3	1	3	2	1	1	2	1	2	2
3	2	2	3	1	3	2	1	1		1	2	2
3	2	2	3	2	1	1	1	1	2	1	2	2
3	2	2	3	1	3	2	1	1	2	1	2	3
3	2	2	3	1	3	2	1	1	2	1	2	3
3	2	1	3	2	3	2	2	2	2	3	2	1
3	2	1	3	2	3	3	1	1	2	3	2	1
3	2	1	3	2	3	3	1		2		2	1
3	2	1	3	2	2	2	2	1	1	3	2	2
3	2	2	3	2	3	2	1	1	2	1	2	1
3	2	2	3	3	3	3	2	1	2	1	1	1
3	2	2	3	1	3	2	1	1	2	1	2	1
3	2	2	3	2	3	1	1	1	2	1	2	1
3	2	2	3	3	3	2	1	1	2	1	2	2
3	2	2	3	2	3	2	2	1	2	2	2	2
3	2	2	3	1	3	3	1	1	2	1	1	1
3	2	2	3	2	3	1	1	1	1	2	1	1
3	2	2	3	2	2	2	1	1	1	2	1	2
3	2	2	3	2	3	3	1	1	2	1	2	2
3	2	2	3	1	3	2	1	1	1	1	2	2
3	2	2	3	2	3	3	2	1	1	1	2	2
2	1	2	3	2	3	2	1	1	2	1	1	1
2	1	2	3	3	3	2	1	1	2	1	2	1
2	1	2	3	1	3	2	1	1	2	1	2	2
2	1	2	3	1	1	1		1		1	1	2
2	1	2	3	2	3	2	1	1	2	1	2	3
2	1	2	3	3	2	3		1	2	1	2	3
3	1	1	3	2	3	1	2	1	1	2	2	1
3	1	1	3	3	3	2	1	1	2	2	1	1
3	1	1	3	2	3	2	1	1	2	2	2	2
3	1	1	3	1	1	2		1		1	1	3
3	1	1	3	1	3	3	1		2	1	3	3
2	1	1	3	3	1		2	1		1	1	1
2	1	1	3	3	3	1	1	1	2	1	1	1
2	1	1	3	2	3	3	1		1		2	1
2	1	1	3	2	3	3	1	1	1	1	2	3
2	1	1	3	1	3	2	1	1	1	1	1	3
3	1	1	3	2	2	2	2	1	1	2	2	1
3	1	1	3	2	3	2	1	1	1	2	1	2
3	1	1	3	2	3	2	1	1	1	2	2	2
3	1	1	3	2	3	2	1	1	2	1	2	3
3	1	1	3	3	3	3	2	1	2	3	1	1
3	1	1	3	3	3	3	2	1	2	2	1	1
3	1	1	3	3	3	3	1	1	2	3	2	1
3	1	1	3	3	3	3	2	1	1	2	1	1
3	1	1	3	3	3	3	1	2	2	1	1	1
3	1	1	3	3	3	3	2	1	2	3	2	1
3	1	1	3	3	3	3	2	1	2	3	3	3
3	2	1	3	2	3	2	2	1	2	2	2	1
3	2	1	3	2	3	3	1	1	2	2	1	1
3	2	1	3	3	3	3		1	2	2	2	1
3	2	1	3	2	3	3	1	2	2	2	2	2
3	1	2	3	1	3	2	1	2	2	1	2	1
3	1	2	3	2	2	3	1	2	2	2	2	1
3	1	2	3	2	3	3	1	1	2	1	1	2
3	1	2	3	3	2	1	1	1	2	2	1	2
3	1	2	3	2	3	3	1		2		2	2
3	2	1	3	3	3	2	2	1	2		2	1
3	2	1	3	3	3	3	2		2		1	2
3	2	1	3	2	3	3	2	1	2	2	1	2
3	2	1	3	3	1	1	2	1	2	1	1	2
3	1	1	3	2	3	2	2	1	2	1	1	1
3	1	1	3	2	3	3	2	1	1	2	2	1
3	1	1	3	2	3	3	1	1	2	2	1	1
3	1	1	3	1	3	3	2	1	1	1	1	2
3	1	1	3	2	2	2	2		2	1	2	2
3	1	1	3	1	3	2	2	1	2	1	2	3
3	1	1	3	3	3	3	1	2	2	1	2	3
2	1	1	3	3	3	1	2	1	2	1	2	1
2	1	1	3	3	3	2	2		1		2	1
2	1	1	3	1	3	2	2	2	2	1	2	1
2	1	1	3	2	3	3	2	1	1	1	1	1
2	1	1	3	2	2	1	1	1	2	1	2	1
2	1	1	3	1	3	2	1	1	2	1	2	1
3	2	1	3	2	3	3	1	1	2	1	3	1
3	2	1	3	3	3	2	1	1	2	1	2	1
3	2	1	3	2	3	2	2	1	2	1	2	1
3	2	1	3	3	3	3	1	1	1	2	2	1
3	2	1	3	2	3	3	2	1	2	1	1	1
3	2	1	3	3	3	3	1	2	2	1	2	1
3	2	1	3	3	3	3	1	1	2	1	1	1
3	2	1	3	3	3	3	2	1	2	3	1	3
3	1	1	3	1	3	2	2	1	2	2	2	1
3	1	1	3	2	3	3	1	1	1	2	1	1
3	1	1	3	1	3	3	2	1	2	1	2	1
3	1	1	3	3	3	3	2	2	2	1	2	2
3	1	1	3	3	3	2	1	2	2	2	2	3
3	1	1	3	1	3	1	1	1	2	1	1	1
3	1	1	3	3	3	1	2	1	1	1	2	2
3	1	1	3	1	3	2	1	2	1	2	2	2
3	1	1	3	2	3	1	2	1	1	2	2	3
3	1	1	3	1	3	3	1	1	2	1	2	3
3	1	1	3	2	3	1	2		2	2	1	1
3	1	1	3	2	3	2	2	1	1	2	2	1
3	1	1	3	1	3	2	1	1	2	1	2	1
3	1	2	3	3	2	3	1	1	1	3	2	2
3	1	2	3	3	2	2	1	1	2	3	1	2
3	1	2	3	3	3	3	1	1	2	3	2	2
3	1	1	3	1	2	1	2	1	2	2	1	1
3	1	1	3	2	3	3	1	1	2	1	1	1
3	1	1	3	2	3	3	1	1	2	1	1	1
3	1	1	3	3	3	1	2	1	2	2	1	1
3	1	1	3	2	3	1	2	1	2		1	1
3	1	1	3	3	1	1	1	2	2	2	2	1
3	2	1	3	2	3	1	2	1	2	2	2	1
3	2	1	3	3	3	2	2	1	1	2	1	1
3	2	1	3	3	3	1	2	1	2	2	2	2
3	2	1	3	2	2	1	2	2	2	1	2	1
3	2	1	3	2	3	2	1	1	1	2	1	2
3	2	1	3	3	3	1	2	1	2	1	1	2
3	2	1	3	3	3	2	1	1	2	1	2	2
3	2	1	3	3	3	1	2	1	2	1	2	2
3	2	1	3	2	2	2	1		2		2	2
3	2	1	3	2	2	2	2	1	2	1	2	2
3	1	1	3	2	2	1	1	1	1		1	1
3	1	1	3	2	2	1	1	1	2	2	2	1
3	1	1	3	2	3	1	1	1	2	2	2	1
3	1	1	3	3	3	3		1		3	3	2
3	2	2	3	3	3	3	1	1	2		1	1
3	2	2	3	3	3	2	1	1	2	2	2	1
3	2	2	3	3	3	1	1	1	2	1	1	1
3	2	2	3	3	3	2	1		2	1	2	1
3	2	2	3	3	3	1	1	2	2	2	1	1
3	2	2	3	2	3	3	1	1	1	1	2	3
3	2	1	3	3	3	3	1	2	2	1	2	1
3	2	1	3	2	2	2	1			1	1	2
3	2	1	3	2	3	3	1	2	2	1	1	2
3	2	1	3	2	3	2	2	1	2	1	1	1
3	2	1	3	2	3	2	2	1	2	1	1	1
3	2	1	3	3	3	3	2	1	1	1	1	2
3	2	1	3	3	3	3	1	1	2	1	1	3
3	1	1	3	1	3		2	2		3	2	1
3	1	1	3	2	3	3	2	1	2	3	2	1
3	1	1	3	2	2	2	1		2		2	1
3	1	1	3	2	3	3	1	1	2	3	2	1
3	1	1	3	3	2	2	1	1	2	3	2	2
3	1	1	3	1	3	2	2	2	2	2	1	2
3	2	1	3	1	3	1	1	1	1	1	1	2
3	2	1	3	2	3	3	2	1	2	1	2	2
3	2	1	3	2	3	2	2		2		1	2
3	2	1	3	2	3	3	1	1	1	1	2	2
3	2	1	3	1	3	2	1	2	2	1	2	3
3	2	1	3	1	2	3	1		1	1	2	3
3	1	1	3	2	3	3	2	1	2	2	2	1
3	1	1	3	3	3	2	1	2	2	1	1	1
3	1	1	3	2	3	1	2	1	1	2	1	1
3	1	1	3	3	3	1	1	1	2	1	2	1
3	1	1	3	2	3	2	2	1	2	1	2	2
3	1	1	3	3	3	1	2	1	2	1	2	2
3	1	2	3	2	3	2	1	1	2	1	1	1
3	1	2	3	2	3	1	1	1	2	1	1	1
3	1	2	3	3	3	3	1	1		1	1	1
3	1	2	3	3	3	3	1	1	2	1	1	1
3	2	2	3	1	3	2	2		2		1	1
3	2	2	3	2	3	3	1	1	2	1	1	1
3	2	2	3	2	1	1	1	1	1	1	1	1
3	2	2	3	2	3	2	1	1	2	1	1	1
3	2	2	3	2	3	2	1	1	2	2	1	1
3	2	2	3	2	3	2	1	2	2	1	2	1
3	2	2	3	3	3	2	1	1	2	2	3	1
3	2	2	3	3	3	2	1	2	2	1	2	1
3	2	2	3	2	2	3	1	1		1	1	1
3	2	2	3	2	3	2	1	3	2	1	2	1
3	2	2	3	2	3	3	1		2		2	2
3	2	2	3	3	3	3	2	1	1	1	2	3
3	2	2	3	2	3	3	1	2	2	1	2	3
3	2	2	3	2	2	2	2	1	1	1	1	3
3	2	2	3	1	3	2	2	1	1	1	1	1
3	2	2	3	1	3	2	1		2		2	1
3	2	2	3	1	3	3	1	1	2	1	1	1
3	2	2	3	1	2	1	1	1	2	1	2	2
3	2	2	3	2	3	1	1	1	2	1	1	2
3	2	2	3	3	3	1	1	1	1	1	1	2
3	2	2	3	1	3	1	1	1	2	1	2	2
3	2	2	3	2	2	1	2	1	2	1	2	2
3	2	2	3	2	3	3	1	1	2	2	2	3
3	2	1	3	2	3	3	1	1	2	2	2	1
3	2	1	3	2	3	2	1	1	2	2	1	1
3	2	1	3	2	2	1	2	1	2		1	1
3	2	1	3	2	3	1	1	1	2	2	1	2
3	2	1	3	3	3	1	1	1	2	2	1	2
3	2	1	3	2	3	1	1		2		2	2
3	2	1	3	2	3	2	1		2		1	3
3	1	2	3	3	3	1	1	1	2	2	1	1
3	1	2	3	3	3	1	1	1	1	2	1	2
3	1	2	3	3	2	3		1		1	2	2
3	1	2	3	1	2	3	1	3	2	1	3	3
3	1	1	3	3	3	1	2	1	2	1	2	1
3	1	1	3	3	3	2	1	1	1	1	1	1
3	1	1	3	3	2	1	1	1	2	2	1	1
3	1	1	3	1	3	1	2	1	2	1	2	1
3	1	1	3	3	3	1	1	1	1	1	1	1
3	1	1	3	3	2	2	2	1	2	1	2	1
3	1	1	3	3	3	1	1	2	2	1	2	3
3	1	2	3	1	3	3	1	2	2	1	1	1
3	1	2	3	2	3	1	1	1	2	3	2	1
3	1	2	3	1	3	2	1	1	2	2	1	1
3	1	2	3	1	3	3	1	1	2	2	2	1
3	1	2	3	2	3	2	1	1	2	2	2	1
3	1	2	3	2	3	3	2	1	2	1	2	1
3	1	2	3	1	2	2	1	1	2	1	2	1
3	1	2	3	3	3	2	1	1	2	2	2	1
3	1	2	3	3	3	2	1	1	2	1	2	2
3	1	2	3	1	3	3	1	1	2	2	2	2
3	1	1	3	2	3	3	1	1	2	3	1	1
3	1	1	3	2	3	2	1	1	2	3	1	1
3	1	1	3	1	3	1	2	1	2	2	2	2
3	1	1	3	1	3	3	1	1	2	2	2	2
3	1	1	3	1	3	3	1	1	2	1	2	2
3	1	1	3	2	2	1	1	1	2	2	2	2
3	2	1	3	2	3	1	2	1	1	2	2	1
3	2	1	3	3	2	3	1	1	1	1	2	1
3	2	1	3	2	3	2	1	1	1	2	1	1
3	2	1	3	1	2	1	2	1	1	2	1	2
3	2	1	3	2	2	3	2	1	2	1	2	2
3	2	1	3	1	2	2	1	1		2	1	2
3	2	1	3	2	2	2	1	1	2	3	2	3
3	1	1	3	2	2	2	1		2		2	1
3	1	1	3	1	3	1	1	1	2	1	2	1
3	1	1	3	2	3	1	1	1	2	2	2	1
3	1	1	3	1	1	3	1	1	2	2	2	2
3	1	1	3	1	3	2	2	1	2	2	2	3
3	1	1	3	3	3	3	1		2		1	1
3	1	1	3	3	3	3		2	2	1	1	1
3	1	1	3	1	3	1	1	1	2	2		1
3	1	1	3	2	3	1	2	1	2	2	2	1
3	1	1	3	2	2	3	2	1	2	2	1	2
3	1	1	3	2	3	1	2		2	2	2	1
3	1	1	3	2	3	3	1	1	1	1	2	2
3	1	1	3	3	3	3	1		2		2	1
3	1	1	3	3	3	2	2	1	1	1	2	1
3	1	1	3	1	3	1	1	1	2	1	2	1
3	1	1	3	2	3	3	2	1	1	2	1	1
3	1	1	3	1	3	2	1	2	2	1	2	1
3	1	1	3	1	3	3	1	1	1	1	3	2
3	1	1	3	2	3	3	2	1	1	1	3	2
3	1	1	3	3	3	3	1	1	1	1	3	3
3	1	1	3	3	3	1	2	1	2	2	2	1
3	1	1	3	3	3	3	2	2	1	1	1	1
3	1	1	3	2	3	1	1	1	1	1	2	1
3	1	1	3	1	2	1	2	1	2	1	2	2
3	1	1	3	3	3	3	1	1	2	1	1	2
3	1	1	3	1	3	3	2	2	2	1	2	3
2	1	1	3	3	3	2	2	1	2	1	1	1
2	1	1	3	2	3	3	2	2	2	1	1	1
2	1	1	3	2	3	1	2	2	2	1	1	1
2	1	1	3	2	3	1	2	2	2	1	1	1
2	1	1	3	2	3	3	2	1	2	1	1	1
2	1	1	3	3	3	1	2	1	2	1	2	1
2	1	1	3	3	3	1	2	1	1	2	2	1
2	1	1	3	3	3	1	2	1	2	2	1	1
2	1	1	3	3	3	2	2	1	1	2	2	1
2	1	1	3	3	3	3	2	1	2	1	1	1
2	1	1	3	2	3	1	2		2		1	1
2	1	1	3	2	3	3	2	2	2	1	2	1
2	1	1	3	3	3	3	2	2	2		2	1
2	1	1	3	2	3	1	2	1	1	2	2	2
2	1	1	3	2	3	1	2	1	2	1	1	2
2	1	1	3	2	3	2	1	1	1	1	2	2
2	1	1	3	2	3	3	1	1	2	1	2	2
2	1	1	3	2	3	3	2	1	2	2	3	2
2	1	1	3	2	3	2	2	1	2	1	2	2
2	1	1	3	1	3	1	2	1	2	1	1	2
2	1	1	3	3	3	3	1	1	1	2	3	2
2	1	1	3	2	3	3	2	2	2		1	2
2	1	1	3	2	3	1	1	2	2	1	2	3
2	1	1	3	2	3	3	2	2	2	1	2	3
3	1	1	3	2	3	1	2	1	1	2	1	1
3	1	1	3	2	3	1	1	1		2	1	1
3	1	1	3	3	3	1	1	1		2	2	1
3	1	1	3	2	2	2	2	1	2	3	2	1
3	1	1	3	1	3	1	2	2	2	2	1	1
3	1	1	3	2	3	1	1	1	2	3	1	1
3	1	1	3	3	3	3	1	1	1	1	1	1
3	1	1	3	2	3	1	2	1	2	1	1	1
3	1	1	3	3	3	3	2	1	2	1	1	1
3	1	1	3	1	3	1	2	2	2	1	1	1
3	1	1	3	1	3	2	2	1	2	2	1	1
3	1	1	3	3	3	1	2	1	2	1	1	1
3	1	1	3	2	3	1	1	1	2	2	2	1
3	1	1	3	1	3	2	1		2	2	1	2
3	1	1	3	2	3	2	2		2	3	2	2
3	1	1	3	1	2	2	2	1	2	2	1	2
3	1	1	3	1	3	3	2	2	2	1	2	2
3	1	1	3	3	3	3	1	1	2	1	2	2
3	1	1	3	1	2	2	1		2		1	1
3	1	1	3	2	3	3	2	1	1	2	2	1
3	1	1	3	1	3	3	2	1	2	2	2	1
3	1	1	3	2	3	2	1	1	1	2	2	1
3	1	1	3	2	3	3	1	1	1	2	2	2
3	1	1	3	1	3	3	2	1	2	2	2	2
3	1	1	3	1	3	3	1	1	2	3	3	2
3	1	1	3	3	3	2	2	1	1	2	3	3
3	2	1	3	3	3	2	2	1	1	2	2	1
3	2	1	3	2	3	2	2	1	1	2	2	1
3	2	1	3	3	1	1	2	1	1	1	2	2
3	2	1	3	2	3	3	2	1	1	2	2	2
3	2	1	3	3	3	2	1	1	1	2	2	3
3	2	1	3	1	3	2	1	1	2	2	2	3
3	2	1	3	3	3	2	1		2	3	2	1
3	2	1	3	1	3	2	2	1	1	2	1	2
3	2	1	3	2	3	2	2	1	1	2	1	2
3	2	1	3	1	3	3	1	1	1	2	1	2
3	2	1	3	2	3	2	1	1	1	1	1	3
3	1	1	3	3	3	1	1	1	2	2	1	1
3	1	1	3	2	3	3	1	1	2	2	1	1
3	1	1	3	2	3	2	1	1	1	1	1	1
3	1	1	3	1	3	3	2	1	2	2	2	1
3	1	1	3	2	3	3	1	1	2	2	1	2
3	1	1	3	3	3	3	2	2	2	1	1	2
3	1	1	3	3	3	2	1	1		2	2	2
2	1	2	3	3	3	1	1	1	2	1	1	1
2	1	2	3	2	3	1	1	1	2	1	2	1
2	1	2	3	2	3	1	1	1	2	1	2	1
2	1	2	3	1	3	2	1		2	1	1	1
2	1	2	3	2	3	1	1	1	2	1	1	1
2	1	2	3	2	3	1	1	1	2	1	1	1
2	1	2	3	2	3	2	1	1		1	2	1
2	1	2	3	2	3	1	1	2	2	1	2	1
2	1	2	3	3	3	2	1	3	2	1	2	1
3	1	1	3	3	3	3	1		2	2	2	2
3	1	1	3	2	3	2	2	2	2	1	2	2
3	1	1	3	3	3	2	2	1	2	1	2	2
3	1	1	3	2	3	2	2	1	2	1	2	3
3	1	1	3	1	3	3	2	2	2	1	1	3
3	1	2	3	2	3	2	1	1	1	2	2	2
3	1	2	3	2	3	2	1	1	2	3	2	2
3	1	2	3	2	3	3	1	1	1	2	2	2
3	1	2	3	2	3	3	1	1	1	2	2	2
3	1	2	3	2	3	2	1	1	2	2	2	2
3	1	2	3	2	3	2	1	1	2	3	2	2
3	1	2	3	2	3	2	1	1	2	2	2	2
3	1	2	3	1	3	2	1	1	2	2	2	3
3	1	2	3	1	1	3	1	1	2	2	2	1
3	1	2	3	1	3	2	1	1	2	1	2	1
3	1	2	3	1	3	2	1	1	2	1	2	1
3	1	2	3	1	3	2	1	1	2	1	2	1
3	1	2	3	2	3	1	2	1	2	2	2	1
3	1	2	3	1	2	2	1	1	2	2	2	2
3	1	2	3	2	3	1	1	1	2	2	2	2
3	1	2	3	3	3	2	1	1	2	2	2	2
3	1	2	3	3								2
3	1	2	3	2	2	1	1	1	2	1	2	2
3	1	1	3	3	3	3	2		2		1	1
3	1	1	3	3	3	3	1	1	2	2	1	1
3	1	1	3	3	3	1	2	1	2	2	1	1
3	1	1	3	3	3	1	1	1	2	3	2	1
3	1	1	3	1	1	2	1		2	2	2	1
3	1	1	3	1	3	1	2	1		1	2	1
3	1	1	3	3	3	2	2	1	2	2	1	1
3	1	1	3	1	3	1	2	1	1	2	1	1
3	1	1	3	2	3	1	1	1	1	1	1	2
3	1	1	3	1	2	2	2	2	2	1	2	2
3	1	1	3	1	3	3	1	1	1	2	2	2
3	1	1	3	2	3	2	1	1	1	2	2	2
3	1	1	3	1	3	3	1	2		1	1	3
3	1	1	3	1	3	1	2	1	1	2	1	1
3	1	1	3	2	3	2	1	2	2	2	2	1
3	1	1	3	1	2	2	2	1	1	2	1	2
3	2	2	3	2	3	3	1	1	1	2	2	2
3	2	2	3	2	3	3	1	1			2	2
3	2	2	3	1	3	2	1	1	1	2	2	2
3	2	2	3	3	3	3	2		1	1	2	3
3	2	2	3	2	3	3	1	1	1	1	2	3
3	2	2	3	2	3	3	1	1	1	1	2	3
3	2	2	3	2	3	3	1	1	1	1	2	3
3	2	2	3	1	2	3	2	1	1	2	1	3
3	2	2	3	3	3	2	2		1	2	2	3
3	2	2	3	2	3	2	2	1	1	2	1	3
2	1	1	3	3	3	3	1	1	2	1	1	1
2	1	1	3	3	3	3	2	1	2	1	1	1
2	1	1	3	3	3	2	1	2	2	1	1	1
2	1	1	3	2	3	2	1	2	2	2	2	1
2	1	1	3	2	3	2	2	1	1	1	1	2
2	1	1	3	2	3	1	2	2	1	1	1	1
2	1	1	3	2	3	1	1	1	2	1	1	1
2	1	1	3	2	3	1		1	1	1	1	1
2	1	1	3	3	3	1	2	1	2	1	1	2
2	1	1	3	1	3	3	2	1	2	1	2	2
2	1	2	3	1	3	3	1	1	2	1	2	3
3	1	1	3	3	3	2	2	2	2	2	1	1
3	1	1	3	2	3	2	1		2	1	2	1
3	1	1	3	3	3	2	1		2	2	2	1
3	1	1	3	2	3	2	2	1	2	1	2	1
3	1	1	3	2	3	2	1	1	2	1	2	1
3	1	1	3	1	3	2	2	1	2	1	2	2
3	1	1	3	2	3	3	2	1	2	1	2	2
3	1	2	3	2	2	3	1	1	2	1	2	2
3	1	2	3	2	2	2	1	1	2	3	1	2
3	1	2	3	1	2	2	1	1	2		2	2
3	1	2	3	2	2	2	1	1	2	2	2	3
3	2	1	3	3	1	1	1	1	2	1	1	1
3	2	1	3	3	3	3	1	2	2	1	1	1
3	2	1	3	3	3	1	1	1	2	2	1	1
3	2	1	3	1	3	3	2	1	2	1	2	1
3	2	1	3	3	3	3	2	1	2	1	1	1
3	2	1	3	2	2	1	2	1	1	2	2	2
3	2	1	3	3	3	3	2	1	1	2	1	2
3	2	1	3	1	3	3	1	2	2	1	1	3
3	1	2	3	3	3	1	1	1	2	2	2	1
3	1	2	3	3	3	1	1	1	1	2	1	1
3	1	2	3	1	3	2	1	1	2	2	1	1
3	1	2	3	1	3	2	1	1	2	1	2	2
3	1	2	3	2	3	1	1	1	2	2	2	2
3	1	2	3	2	3	2	1	1	2	2	1	2
3	1	2	3	1	3	3	1	2	2	2	2	2
3	1	2	3	2	3	1	1	1	2	2	2	2
3	1	2	3	1	3	3	1		2	2	1	2
3	1	1	3	2	3	2	1	1	1			1
3	1	1	3	3	3	1	1	1	2	1	1	1
3	1	1	3	3	3	1	2	1	2	1	1	1
3	1	1	3	3	3	2	2	1	2	1	2	1
3	1	1	3	1	3	3	2	1	2	1	1	2
3	1	1	3	2	3	2	1	1	2	1	1	2
3	2	2	3	3	1	1	2	1	1	2	1	1
3	2	2	3	1	3	1	1	2	2	1	2	1
3	2	2	3	3	3	1	1		2		2	1
3	2	2	3	2	3	2	1	1	2	1	1	2
3	2	2	3	2	3	1	1	1	1	2	2	2
3	2	2	3	2	2	2	1	1	2	1	2	2
3	2	2	3	2	2	2	1		2		2	2
3	2	2	3	2	3	2	1	2	2	1	1	2
3	2	1	3	2	3	3	1	1	2	1	1	1
3	2	1	3	1	3	3	1		2	2	2	1
3	2	1	3	2	3	2	1	1	1	1	2	2
3	2	1	3	2	3	2	2	1	1	1	2	2
3	2	1	3	3	3	3	1	1	2	1	2	2
3	2	1	3	3	3	2	1	1	2	2	2	2
3	2	1	3	1	2	3	1	1	2	2	2	3
2	1	1	3	1	3	1	1	1	2	2	2	1
2	1	1	3	3	3	3	1	1	1	1	2	2
2	1	1	3	2	2	3	1	2	2		2	2
2	1	2	3	1	3	1	1	1	2	1	2	2
2	1	2	3	1	3	2	1	1	2	1	1	1
2	1	2	3	1	3	3	1	1	1	1	1	1
2	1	2	3	2	3	1	1	1	2	1	2	1
3	1	1	3	1	3	2	2	1	2	2	2	2
3	1	1	3	2	3	2	2	1	1	2	2	2
3	1	1	3	1	3	3	2	1	2	2	2	2
3	1	1	3	2	2	1	1	1	2	2	1	2
3	1	1	3	2	2	2	2	1	1	1	2	3
3	1	1	3	3	3	1	1	2	2	2	2	1
3	1	1	3	2	3	2	2		2		2	1
3	1	1	3	2	2	1	1	1	2	2	1	1
3	1	1	3	2	3	3	1	1	1	1	2	1
3	1	1	3	1	3	2	2	1	2	2	2	2
3	1	1	3	1	3	1	1	1	2	2	2	2
3	1	1	3	1	3	3	2	1	2	2	2	2
3	1	1	3	2	2	2	2	1	2	2	2	2
3	1	2	3	2	3	2	1		2	3	1	1
3	1	2	3	2	3	3	1	1	2	2	1	1
3	2	2	3	3	3	3	1	1	2	2	1	1
3	2	2	3	2	3	1	1	1	2	2	2	2
3	2	2	3	3	2	2	1	1		2	2	2
3	2	2	3	2	3	3	1	1		2	2	2
3	2	2	3	2	2	2	1	1	2	2	2	2
3	2	2	3	2	3	2		1		2	2	2
3	2	2	3	3	2	2	1	1	2	3	1	2
3	2	2	3	1	3	3	1	1	2	2	1	3
3	1	1	3	3	3	2	1	1	1	2	2	1
3	1	1	3	1	3	1	2	1	2	1	2	1
3	1	1	3	1	3	1	2	1	2	1	1	1
3	1	1	3	1	3	3	1	1	2	1	1	1
3	1	1	3	3	3	1	1	1	1	1	2	1
3	1	1	3	2	1	1	1	1	2	2	2	1
3	1	1	3	2	2	2	2	1	1	2	2	2
3	1	1	3	3	3	3	1		2		2	3
3	1	1	3	1	3	3	2		2	2	2	3
2	1	2	3	2	3	1	1		2		2	1
2	1	2	3	2	3	2	1		2	1	2	1
2	1	2	3	3	2	1	1	2	2	1	1	1
2	1	2	3	2	3	3	1	1	2	1	2	2
3	2	1	3	3	2	1	2	1	2	1	3	1
3	2	1	3	1	1	2	2	1	2	1	2	1
3	2	1	3	2	2	3		1		1	3	2
3	2	1	3	3	2	1	1	1	2	1	2	2
3	1	1	3	2	3	1	2	1	1	2	1	1
3	1	1	3	3	3	1	1	1	2	2	2	1
3	1	1	3	3	3	1	1	1	1	1	2	1
3	1	1	3	2	1	1	1		2	2	2	2
3	1	1	3	3	3	3	2	1	1	2	2	2
3	1	1	3	2	3	3	2	1	2	1	2	2
3	1	1	3	2	2	2	1	1	2	3	2	2
3	2	1	3	2	3	1	1	1		2	2	1
3	2	1	3	2	3	3	1	1	1	2	1	1
3	2	1	3	2	3	1	2	1	2	2	1	1
3	2	1	3	2	3	2	1	1	2	1	2	1
3	2	1	3	2	3	3	1	1	2	2	1	1
3	2	1	3	2	3		2	1	1	2	1	2
2	2	2	3	2	3	3	2	1	2	1	1	1
2	2	2	3	1	3	2	2	1	2		2	1
2	2	2	3	3	3	3	2	1	1		2	2
2	2	2	3	3	3	3	2	1		2	2	2
2	2	2	3	3	3	2	2	1	2	1	2	2
2	2	2	3	3	2	3	2		2	1	2	2
2	2	2	3	3	3	3	2	1		1	2	2
3	1	1	3	2	3	1	2	1	2	1	2	1
3	1	1	3	1	3	1	2	1	2	1	1	1
3	1	1	3	2	2	3	1	1	2	1	2	2
3	1	1	3	2	3	2	2	1	1	1	1	2
3	1	1	3	2	3	3	2	1	1	1	2	2
3	2	1	3	3	3	2	1	1	2	2	1	1
3	2	1	3	3	3	2	1	2	2	1	1	1
3	2	1	3	3	3	2	1	1	2	2	1	1
3	2	1	3	1	3	2	1	2	2	1	1	1
3	2	1	3	1	3	2	2	1	2	1	2	1
3	1	1	3	3	3	3	2	1	2	2	2	1
3	1	1	3	3	3	2	2	1	2	2	1	1
3	1	1	3	2	2	2	2		1		1	2
3	1	1	3	3	3	3	1	1	1	2	1	2
3	1	1	3	1	3	3	2	1	1		1	2
3	1	1	3	2	3	3	2	1	2	2	2	2
3	1	1	3	2	3	2	2	1	2	1	2	2
3	2	1	3	2	3	3	2	1	1	2	1	1
3	2	1	3	2	3	3	1	1	2	3	2	2
3	2	1	3	2	2	2	2		1		2	2
3	2	1	3	2	3	3	1	1	1	2	1	2
3	2	1	3	1	3	3	1	1	2	3	2	2
3	2	1	3	2	3	2	2	2	2	3	2	2
3	2	1	3	2	2	2	1	1		1	2	3
3	2	1	3	3	3	3	1	1	1	1	2	3
3	2	1	3	2	3	2	2	1	1	2	1	3
3	2	2	3	2	3	2	1	1	2	2	1	1
3	2	2	3	2	3	1	1		2	2	1	1
3	2	2	3	2	3	1	1	1	2	2	1	1
3	2	2	3	2	3	1	1	1	1	3	1	1
3	2	2	3	1	3	2	1	1	2	3	1	2
3	2	2	3	3	2	1	2	1	1	2	1	2
3	2	2	3	2	3	2	1	1	2	2	2	3
3	1	2	3	1	3	2	1	1	2		2	1
3	1	2	3	2	3	2	1	1	1	2	2	1
3	1	2	3	1	2	2	1	1	1	2	2	2
3	1	2	3	3	3	2	2	1	2	1	2	2
3	1	2	3	2	3	2	1	1	2	1	2	2
3	1	2	3	1	2	2	1	1	1	1	1	2
3	1	2	3	2	2	2	1	1	1	2	2	2
3	1	2	3	3	3	3	1	2	2	1	2	3
3	2	2	3	3	3	1	1	1	2	2	2	1
3	2	2	3	3	3	1	1	1		3	2	1
3	2	2	3	3	3	3	1	1	2	1	2	3
3	2	2	3	1	3	2	1	3	2	2	2	3
3	1	2	3	1	3	1	1	1	2	3	2	1
3	1	2	3	3	3	3	1	1	2	1	1	1
3	1	2	3	1	3	3	1	1	2		2	1
3	1	2	3	2	3	2	1	1	2	1	2	1
3	1	2	3	3	2	2	1	1	2	2	1	1
3	1	2	3	2	2	1	1	2	2	2	3	2
3	1	2	3	1	3	3	1	1	2	1	2	1
3	1	2	3	2	3	3	1	1	2	2	1	1
3	1	2	3	1	3	3	1	1	2	2	1	2
3	1	1	3	3	3	2	1	2	2	2	2	1
3	1	1	3	1	3	2	1	1	2	2	2	1
3	1	1	3	3	3	1	1	1	1	2	1	1
3	1	1	3	2	2	2	2		1		2	1
3	1	1	3	2	2	3	1	1	1	1	2	2
3	1	1	3	2	3	2	2	2	2	1	2	2
3	1	1	3	2	3	2	1	2	2	1	2	2
3	2	2	3	1	3	3	2	1	2	2	2	1
3	2	2	3	2	3	3	2		2		1	1
3	2	2	3	3	3	3	1	1	1	2	2	1
3	2	2	3	2	3	2	2	2	2		2	1
3	2	2	3	2	2	1	2	1	2	1	2	1
3	2	2	3	2	3	3	2	1	2	1	1	2
3	2	2	3	2	3	3	2	1	2	2	2	2
3	2	2	3	2	3	2	1	1	1	2	2	2
3	1	2	3	3	2	1	1	1	1	2	1	1
3	1	2	3	1	3	2	1	1	2	2	1	1
3	1	2	3	3	3	3	1	1	2	2	1	1
3	1	2	3	1	3	3	1	1	2	3	2	1
3	1	2	3	2	3	3	1	2	2	1	2	1
3	1	2	3	2	3	2	1	2	2	1	2	2
3	1	2	3	1	3	1	1	1	2	1	2	2
3	1	2	3	3	3	2	1	1	2	1	2	2
3	1	1	3	1	3	1	2	1	2	2	2	1
3	1	1	3	3	3	2	2	1	2	2	2	2
3	1	1	3	3	3	1	1	2	2	1	2	1
3	1	1	3	3	3	3	2	2	2	1	2	1
3	1	1	3	2	3	3	1	2	2	1	2	1
3	1	1	3	3	3	1	1		2	2	1	2
3	1	1	3	2	2	2	1	1	2	3	2	2
3	1	1	3	2	3	3	1	2	2	1	2	3
3	1	1	3	2	3	2	1	1	2	2	1	3
3	1	1	3	3	3	2	1	1	2	1	2	3
3	2	2	3	3	3	3	1	1	2	2	2	1
3	2	2	3	2	3	2	1	1	2	2	2	1
3	2	2	3	3	3	2	1	1	2	2	1	2
3	1	2	3	1	3	2	1	1	2	2	2	1
3	1	2	3	2	3	1	1	1	2	2	1	1
3	1	2	3	1	3	2	1		1		1	1
3	1	2	3	2	3	2	1	1	2	2	2	1
3	2	1	3	3	3	2	1	1	1	2	2	1
3	2	1	3	1	2	2	2	1	2	1	2	1
3	2	1	3	1	3	1	2	1	2	1	2	1
3	2	1	3	2	3	1	1	1	2	1	2	1
3	2	1	3	2	1	3	1	1	1	1	2	2
3	2	1	3	2	3	1	1	1	2	1	2	2
3	2	1	3	3	3	1	1	1	2	2	2	2
3	2	1	3	3	1	1	1		2		2	2
3	2	1	3	3	3	2	2		2	2	1	3
2	1	2	3	3	3	2	1	1	2	2	1	1
2	1	2	3	2	3	1	1	1	2	1	1	1
2	1	2	3	1	3	2	1	1	1	1	1	1
2	1	2	3	3	3	3	1	1	2	1	2	1
2	1	2	3	2	3	2	1	1	2	1	1	2
2	1	2	3	2	3	2	1	1	2	1	1	2
3	1	1	3	2	3	1		1		2	1	1
3	1	1	3	2	2	1	2	1	1	2	1	1
3	1	1	3	1	3	2	1	1	2	2	2	1
3	1	1	3	1	3	2	1	1	2	2	2	2
3	1	1	3	3	3	2	1	1		1	1	2
3	1	1	3	2	3	1	2	1	2	2	1	2
3	1	1	3	3	3	2	2	1	2	3	2	2
3	1	1	3	2	2	3	2	1	1	2	1	3
3	1	2	3	2	2	1	1		2	1	2	1
3	1	2	3	1	3	3	1	1	2	1	2	2
3	1	2	3	2	3	3	1	1	2	1	2	2
3	1	2	3	1	3	1	1	1	2	2	2	3
3	1	2	3	1	3	3	1	1	2	1	2	3
3	2	1	3	1	2	1	2	1	2	2	2	1
3	2	1	3	1	3	1	2	1	1	3	1	1
3	2	1	3	3	1	1	2	1	2	2	1	1
3	2	1	3	2	3	3	2	1	2	2	2	1
3	2	1	3	2	3	2	2	1	1	2	2	1
3	2	1	3	1	3	3	2	1	2	2	2	1
3	2	1	3	2	2	1	1	2	2	3	2	1
3	1	1	3	3	3	3	2	1	2	1	1	1
3	1	1	3	3	3	2	2		2	2	2	1
3	1	1	3	2	2	2	2	1	2	2	1	1
3	1	1	3	1	3	2	2	2	2	1	3	2
3	1	1	3	3	3	3	2	1	2	2	2	2
3	1	1	3	2	3	3	1	1	1	3	2	2
3	1	1	3	2	3	3	1	1	2	2	2	3
3	1	2	3	2	3	1	2	1	2	2	2	1
3	1	2	3	2	2	1	2	1	2	3	2	1
3	1	2	3	1	2	3	1	1	2	2	2	1
3	1	2	3	3	3	2	1	1	2	3	1	1
3	1	2	3	1	3	2	2	2	2	2	2	1
3	1	2	3	2	2	1	2	1	2	2	1	1
3	1	2	3	3	3	3	2		1		2	2
3	1	2	3	2	3	2	1	1	2	3	2	2
3	1	2	3	2	3	3	2	2	2	1	2	2
3	1	2	3	2	3	2	2		2	2	3	3
3	2	2	3	1	3	3	1	1	2	1	1	1
3	2	2	3	2	3	3	1	2	2	1	1	1
3	2	2	3	3	3	1	1	1	2	2	1	1
3	2	2	3	3	3	1	1	2	2	2	2	1
3	2	2	3	1	3	2	2	1	1		2	1
3	2	2	3	3	3	1	1	1	2	1	1	1
3	2	2	3	2	2	2	1		2	1	2	1
3	2	2	3	2	3	1	2	1	1	2	2	2
3	2	2	3	2	2	2	2	1	1	2	2	2
3	2	2	3	1	3	3	1		2		2	2
3	2	2	3	3	3	1	1	1	2	2	1	2
3	2	2	3	1	3	3	1	1	1	1	2	2
3	2	2	3	2	2	2	2	1	1	2	2	2
3	2	2	3	2	3	3	1		2	1	2	3
3	1	2	3	3	3	1	1	1	2	1	1	1
3	1	2	3	2	3	1	1	1	2	2	1	1
3	1	2	3	2	3	2	2	1	1	1	2	1
3	1	2	3	2	2	2	1	1	2	2	1	2
3	1	2	3	2	2	2	1	1	2	2	2	2
3	1	2	3	1	3	1	1	1	2	1	2	2
3	1	2	3	2	2	2	1	1	2	2	2	2
3	1	2	3	2	3	2	1	1	2	2	1	1
3	1	2	3	2	3	2	1	1	2	1	2	1
3	1	2	3	2	3	2		1	2	1	1	1
3	1	2	3	2	2	1	1	2	2	2	2	1
3	1	2	3	2	3	2	1	1	2	2	2	1
3	1	2	3	1	3	3	1	1	2	1	1	1
3	1	2	3	2	3	1	2	1	1	2	1	1
3	1	2	3	1	3	3	1		2		2	2
3	1	2	3	2	3	3	1	1	1	2	2	2
3	1	2	3	2	3	3	1	1	2	1	2	2
3	1	2	3	1	3	2	1	1	2	2	2	2
3	2	2	3	3	3	1	1	1	2	1	2	1
3	2	2	3	2	3	3	1	1	2	2	1	1
3	2	2	3	3	3	1	1	1	2	2	1	1
3	2	2	3	3	3	2	1	1	2	1	2	2
3	2	2	3	1	2	2	1	1	2	1	1	2
3	1	1	3	2	3	2	1		2		2	1
3	1	1	3	2	3	1	1	1	1	2	2	1
3	1	1	3	2	3	1	2	1	1	2	2	1
3	1	1	3	2	2	1	1	1	2	2	1	1
3	1	1	3	3	3	1	2	1	2	3	2	1
3	1	1	3	2	3	2	2	1	1	2	2	1
3	1	1	3	3	2	2	1	1	1	2	2	2
3	1	1	3	1	3	2	2	1	2	2	2	2
3	1	1	3	2	3	1	2	1	2	2	2	2
3	1	1	3	3	3	1	2	1	2	3	1	2
3	1	1	3	2	3	3	1	1	2	1	2	1
3	1	1	3	3	3	3	1	2	2	1	1	1
3	1	1	3	2	3	3	1	1	2	1	2	1
3	1	1	3	2	3	3	1	1	2	2	2	1
3	1	1	3	1	3	2	1	1	2	2	1	1
3	1	1	3	2	3	2	2	1	2	1	2	1
3	1	1	3	3	3	2	1	2	2	1	2	1
3	1	1	3	2	3	2	1	1	2	1	2	1
3	1	1	3	3	3	3	1	1	1	2	1	3
3	1	2	3	1	3	1	1	1	1	1	1	1
3	1	2	3	1	3	1	1	1	2	1	1	1
3	1	2	3	2	2	3	2	1	2	2	1	1
3	1	1	3	2	3	2	1	1	2	1	3	1
3	1	1	3	2	3	2	1	1	2	1	1	1
3	1	1	3	2	2	2	2	1	2	1	2	1
3	1	1	3	1	3	3	1	1	2	1	2	1
3	1	1	3	3	3	3	2	1	2	2	2	1
3	1	1	3	3	3	2	1	2	2	2	2	1
3	1	1	3	2	3	3	1	1	2	1	2	2
3	1	1	3	2	3	3	1	1		1	2	2
3	1	1	3	3	3	2	2	2	2	1	2	2
3	1	1	3	2	3	2	2	1	1	1	3	2
2	1	2	3	3	3	1	1	1	2	1		1
2	1	2	3	3	3	1	1	1	2	1	1	1
2	1	2	3	1	3	1	1	1	2	1	2	1
2	1	2	3	3	3	1	1	1	2	2	1	1
2	1	2	3	2	3	1	1	1	1	1	1	2
2	1	2	3	3	3	1	1	1	1	1	1	2
2	1	2	3	3	3	3	1	2	2	1	2	2
2	1	2	3	2	2	2	1	1	1	1	2	3
3	1	1	3	3	1	1	2	1	1	1	2	1
3	1	1	3	2	2	3	1	1	1	2	2	2
3	1	1	3	2	3	3	1	1	1	2	2	2
3	1	1	3	2	3	3	1	1	1	2	1	3
3	1	1	3	2	3	3	1	1	2	2	2	3
3	1	1	3	3	3	3	2	1	2	2	1	3
3	2	1	3	1	3	3	1	1	2	2	1	1
3	2	1	3	2	3	1	1	1	2	1	2	1
3	2	1	3	2	3	2	1	1	1	2	1	1
3	1	1	3	3	3	1	2	1	2	2	1	1
3	1	1	3	3	3	2	2	1	1	2	1	1
3	1	1	3	3	2	1	1	2	2	2	2	1
3	1	1	3	3	3	3	1	1	2	1	2	3
3	1	1	3	2	3	1	2	1	2	2	2	3
3	1	1	3	3	3	1	2	1	2	2	2	3
3	2	1	3	2	3	2	2	1	2	1	2	1
3	2	1	3	3	3	2	2	2	2	1	2	1
3	2	1	3	3	3	2	2	1	2	1	2	2
3	2	1	3	1	3	3	2	2	2	1	2	2
3	2	1	3	3	3	2	2	1	2	1	2	2
3	2	1	3	3	3	3	2	2	2	1	2	2
3	2	1	3	2	2	1	2	1	2	2	2	2
3	2	1	3	2	3	2	1	2	2	1	2	2
3	1	1	3	2	3	1	1	2	2	3	2	1
3	1	1	3	1	3	2	1	1	1	2	2	1
3	1	1	3	3	3	2	1	1	2	3	3	1
3	1	1	3	2	2	2	1	1	1	1	2	2
3	1	2	3	2	3	1	2	1	2	2	1	1
3	1	2	3	1	3	2	2	2	2	1	2	1
3	1	2	3	2	3	1	2	1	2	2	2	1
3	1	2	3	2	2	1	2	1	2	2	2	1
3	1	2	3	1	3	3	2	1	2	3	2	1
3	1	2	3	1	3	1	2	1	2	2	2	1
3	1	2	3	1	3	2	2	1	1	3	2	1
3	1	2	3	3	2	1	2	1	2	1	2	1
3	1	2	3	2	3	1	2	1	2	1	2	2
3	1	2	3	1	3	2	2	1	2	2	2	2
3	1	2	3	3	3	1	2	1	1	1	2	2
3	1	2	3	3	1	1	2	1	2	1	3	2
3	2	2	3	3	3	2	1		2	2	1	1
3	2	2	3	3	3	2	1	1	1	2	1	1
3	2	2	3	2	3	3	1	1	1	1	2	1
3	2	2	3	1	3	3	1	1	1	1	2	1
3	2	2	3	3	3	2	1	2	2	1	2	1
3	2	2	3	3	2	1	1	2	2	1	2	1
3	2	2	3	3	3	3	1		2	1	1	1
3	2	2	3	2	3	3	1	1	2	1	1	1
3	2	2	3	3	3	2	1	1	2	2	1	1
3	2	2	3	3	3	2	1	2	2	1	2	1
3	2	2	3	3	3	3	1	1	1	2	1	1
3	2	2	3	2	3	1	2	1	1	1	1	1
3	2	2	3	2	3	3	2	1	2	1	1	2
3	2	2	3	2	3	2	1	1	2	1	2	2
3	2	2	3	2	3	2	2	1	2	1	2	2
3	2	2	3	2	3	1	2	1	2	1	2	3
3	1	2	3	2	3	2	1		2	2	2	2
3	1	2	3	1	3	1	1	1	1	2	2	2
3	1	2	3	2	3	3	1	1	2	2	2	2
3	1	2	3	2	3	2	1	1	2	2	1	2
3	1	2	3	2	3	2		1	2	2	3	2
3	1	2	3	3	3	2	2	1	1	1	1	3
3	1	2	3	2	3	3	1	1	2	2	2	3
2	1	1	3	2	3	3	2	1		2	3	2
3	1	2	3	2	2	2	1	1	2	1	2	1
3	1	2	3	3	3	1		1	2	1	1	1
3	1	2	3	3	3	2	1	2	2	1	3	1
3	1	2	3	2	1	2	2	1	1	1	2	1
3	1	2	3	1	3	3	1	1	2	1	2	1
3	1	2	3	2	1	2	1		1		2	1
3	1	2	3	3	3	1	1	1	2	2	1	1
3	2	1	3	2	3	1	2	1	2	1	1	2
3	2	1	3	3	3	1	1	1	2	2	1	2
3	2	1	3	1	3	1	1	1	2	2	2	1
3	2	1	3	2	3	1	1	2	2	1	3	1
3	2	1	3	1	3	3	1	1	2	1	2	1
3	2	1	3	2	3	2	2	1	2	2	1	1
3	2	1	3	1	3	2	1	1	2	1	1	2
3	2	1	3	2	3	3	2	1	2	2	2	3
3	2	2	3	3	3	2	1	1	2	2	2	1
3	2	2	3	1	3	1	1	2	2	3	2	1
3	2	2	3	3	3	1	1	1	2	2	2	1
3	2	2	3	2	3	3	1	1	2	2	2	1
3	2	2	3	1	1	1	1		2	2	2	2
3	2	2	3	1	3	3	1	1	1	2	2	3
3	2	2	3	2	3	3	1	1	2	3	1	3
3	1	1	3	2	3	2	1	2	2	1	1	1
3	1	1	3	3	3	1	1	2	2	1	2	1
3	1	1	3	3	3	3	2	1	1	1	2	1
3	1	1	3	2	3	3	2	1	2	1	2	1
3	1	1	3	1	3	1	2	1	2	1	3	2
3	1	1	3	3	3	3	2	1	2	1	2	2
3	1	1	3	1	3	3	2	2	2	1	2	3
3	1	2	2	1	3	3	1	1	2	2	1	1
3	1	2	2	2	2	2	2	1	1	2	2	1
3	1	2	2	2	3	3	1	2	2	3	2	1
3	1	2	2	3	3	2	1	1	2	2	2	2
3	1	2	2	2	2	1	1	1	1	2	2	2
3	1	2	2	2	1	2	1	1	1	2	2	2
3	1	2	2	2	3	1	1	2	2	2	3	2
3	1	2	2	1	2	2	1	2	2	1	2	3
3	1	1	2	2	3	1	1	1	2	1	2	1
3	1	1	2	1	2	2	1	1		2	1	1
3	1	1	2	2	3	3	2	1	2	2	2	1
3	1	1	2	3	3	2	2	1	2	2	3	2
3	1	1	2	3	3	2	1	1	2	1	2	2
3	1	1	2	1	3	3	1	1	2	1	2	2
3	1	1	2	2	3	3	2	1	1	1	2	3
2	1	1	2	3	3	3	1	1	2	1	1	1
2	1	1	2	1	3	3	2	1	1	1	2	2
2	1	1	2	1	3	2	1	1	1	1	2	2
3	1	2	2	3	3	1	1	1	2	1	1	1
3	1	2	2	3	3	3	1	1	2	2	2	1
3	1	2	2	1	3	3	1	1	2	1	1	1
3	1	2	2	2	3	1	1		2		2	1
3	1	2	2	1	3	1	1	2	2	1	2	1
3	1	2	2	2	2	1	2	1	1	1	1	1
3	1	2	2	1	3	2	1	1	2	1	2	2
3	1	2	2	1	3	3	1	1	2	3	2	2
3	1	1	2	3	3	2	1	1	1	2	1	1
3	1	1	2	3	2	2	1	1	2	2	2	1
3	1	1	2	2	3	2	2	1	1	1	1	1
3	1	1	2	3	3	3	2	1	1	1	1	1
3	1	1	2	1	2	1	1	1	2	1	2	2
3	1	1	2	3	3	2	2	1	1	1	2	2
3	1	1	2	2	3	2	2	1	1	1	2	2
3	1	1	2	1	3	2	2	1	2	2	2	2
3	1	1	2	1	2	1	2	2	1	1	3	2
3	1	2	2	2	3	2	1	1	1	2	2	1
3	1	2	2	2	2	2	1		2	3	2	2
3	1	2	2	2	3	1	1	1	1	1	2	2
3	1	2	2	2	3	2	1	1	1	1	1	2
3	2	1	2	3	3	3	1	1	2	2	2	1
3	2	1	2	2	3	2	1	1	2	3	3	2
3	2	1	2	3	3	1	2	1	2	2	1	2
3	2	1	2	3	3	1	2	1	2	2	1	2
3	2	1	2	2	3	3	1	1	1	2	2	2
3	2	1	2	1	3	3	1	1	2	2	2	2
3	2	1	2	2	3	1	1	2	2	2	3	3
3	1	2	2	3	3	1	2	1	2		1	1
3	1	2	2	3	3	2	1	1	1	2	1	1
3	1	2	2	3	3	1	1	1	1	2	1	1
3	1	2	2	3	2	1	1	1	2	1	2	1
3	1	2	2	2	2	2	1	2		1	2	1
3	1	2	2	3	3	3	1	1	2	2	2	1
3	1	2	2	3	3	2	1	2	2	1	2	1
3	1	2	2	3	3	1	1	1	1	2	2	2
3	1	2	2	2	3	2	1	2	2	3	2	1
3	1	2	2	2	3	2	1		2	1	2	1
3	1	2	2	1	3	3	1	2	2	3	2	2
3	1	2	2	3	3	2	2	1	1	2	2	2
3	1	2	2	3	3	2	1	1	2	3	1	2
3	1	2	2	3	3	3	1		2		2	2
3	1	2	2	3	3	2	1	1	2	3	1	2
3	1	2	2	1	3	2	1	1	2	2	2	1
3	2	1	2	2	1	1	1	3	2	3	3	3
3	2	1	2	1	3	3	1	1	2	2	2	3
2	1	1	2	2	2	2	2	1	1	1	2	2
2	1	1	2	3	3	3	1	1	1	1	2	2
2	1	1	2	1	3	3	2	1	2	1	3	2
2	1	1	2	1	3	3	2	1	1	1	3	3
3	1	1	2	3	3	1	1	1	2	1	1	1
3	1	1	2	3	3	1	2	1	2	2	1	1
3	1	1	2	3	3	1	1	1	1	1	1	1
3	1	1	2	1	3	3	2	1	1	2	2	1
3	1	1	2	3	3	1	2	1	2	2	1	2
3	1	1	2	3	3	2	2	1	1	2	1	2
3	1	1	2	1	3	3	2	1	1	1	1	3
3	1	1	2	2	3	3	1	1	2	1	1	1
3	1	1	2	2	3	3	1	1	2	1	1	1
3	1	1	2	3	3	3	1	2	2	1	1	1
3	1	1	2	3	3		1	1	2	1	1	2
3	1	1	2	1	3	2	1	1	1	1	2	2
3	1	1	2	1	2	3	1	2	2	1	3	3
3	1	2	2	2	3	2	1	1	2	1	1	1
3	1	2	2	2	3	3	1	3	2	1	3	1
3	1	2	2	3	2	2	1	1	1	1	1	1
3	1	2	2	3	3	3	2	1	1	1	1	1
3	1	2	2	3	3	3	1	1	2	1	2	2
3	1	2	2	1	3	3	1	1	2	1	2	3
3	1	2	2	2	2	2	1	1	2	1	1	1
3	1	2	2	2	3	2	1		2	1	2	1
3	1	2	2	2	3	3	1	2	2	1	1	1
3	1	2	2	2	2	2	2	1	1	1	1	2
3	1	2	2	2	3	2	2	1	2	1	2	3
3	1	2	2	2	3		1	1	2	1	2	3
3	2	1	2	2	2	2	1	1	1	1	2	1
3	2	1	2	3	3	1	1	1	2	2	1	1
3	2	1	2	3	3	1	2	1	2	2	2	1
3	2	1	2	2	3	2	1	1		1	1	2
3	2	1	2	2	2	2	1		1		2	2
3	2	1	2	1	3	3	2	1	2	1	1	2
3	2	1	2	2	2	2	2			2	2	2
3	2	1	2	2	3	3	1	1	2	2	2	3
3	2	1	2	2	3	2	1	1	2	2	1	1
3	2	1	2	2	3	3	1	1	2	1	2	1
3	2	2	2	2	3	1	1		2		1	1
3	2	2	2	2	3	2	2	1	2	1	2	1
3	2	2	2	1	3	2	1	1	2	1	1	1
3	2	2	2	2	2	2	1	2	2	1	2	1
3	2	2	2	2	3	2	2	1	2	1	1	1
3	2	2	2	1	2	2	1	1	2	1	2	2
3	1	2	2	1	3	2	1	2	2	3	1	2
3	1	2	2	1	3	3	1	1	2	2	2	2
3	1	2	2	2	3	2	1	1	2	1	2	2
3	1	2	2	2	3	2	1	1		2	2	2
3	1	2	2	1	3	3	1	2	2	3	3	2
3	1	2	2	2	3	3	1	2	2	1	1	3
3	1	2	2	2	3	3	1	2	2	2	3	3
3	2	1	2	2	3	3	2	1	1	2	1	1
3	2	1	2	1	3	1	1	1	1	2	1	1
3	2	1	2	2	2	2	1	1	2	2	1	1
3	2	1	2	2	2	2	2	1	2	3	1	1
3	2	1	2	3	3	3	1	2	2	2	2	1
3	2	1	2	1	2	2	1	1	2	2	2	2
3	2	1	2	1	2	2	2	1	2	2		2
3	2	1	2	2	3	2	1	1	2	2	1	2
3	2	1	2	1	3	2	2	1	2	2	2	2
3	2	1	2	1	1	2	2	1	1	2	2	3
3	1	2	2	3	3	3	1	1	2	1	3	1
3	1	2	2	1	3	1	1	1	1	2	1	1
3	1	2	2	3	3	2	1	1	1	2	2	1
3	1	2	2	2	3	3	1	1	2	2	1	1
3	1	2	2	2	3	3	1		2		2	1
3	1	2	2	2	3	2	1	1	1	2	1	1
3	1	2	2	1	3	3	1	1	2	1	2	3
3	1	2	2	3	3	1	1	1	2	1	1	1
3	1	2	2	2	3	3	1	1	1	2	2	1
3	1	2	2	2		2	1			2	1	1
3	1	2	2	2	3	1	1	1	2	2	2	1
3	1	2	2	1	3	3	1		2		2	1
3	1	2	2	1	3	1	1	1	2	1	2	1
3	1	2	2	3	3	2	1	1	1	2	2	2
3	1	2	2	1	1	1	1	1	2	1	2	2
3	1	2	2	2	3	1	1		2		2	2
3	1	2	2	3	3	2	1	1	1	2	2	2
3	1	2	2	1	3	3	1	1	1	2	2	3
3	2	2	2	1	3	3	1	1	2	1	1	1
3	2	2	2	2	3	2	1	1	2	1	1	1
3	2	2	2	3	3	3	1	1	1	2	1	1
3	2	2	2	1	3	1	2	1	2	1	2	2
3	2	2	2	2	3	2	1	1	2	1	1	2
3	2	2	2	1	3	3	1		2		1	2
3	2	2	2	3	3	1	1	1	2	2	2	2
3	2	2	2	2	3	2	1	1	2		2	2
3	2	2	2	2	3	3	1	2	2	1	1	3
3	2	1	2	3	3	1	2	1	2	1	1	1
3	2	1	2	3	3	2	1	1	2	1	1	1
3	2	1	2	1	3	3	2	1	2	1	1	1
3	2	1	2	2	3	3	2	1	1	2	1	1
3	2	1	2	2	2	2	2	1	2	2	2	2
3	1	1	2	3	3	3	1	1		1	1	1
3	1	1	2	2	3	1	1		2		1	1
3	1	1	2	2	3	2	1	2	2	1	1	1
3	1	1	2	1	3	3	2	1	2	1	1	1
3	1	1	2	3	1	3	1	2	2	1	3	1
3	1	1	2	2	3	3	1	1	2	1	1	1
3	1	1	2	2	1	3	1	2	2	1	2	1
3	1	1	2	2	3	3	2	1	2	1	1	1
3	1	1	2	3	2	3	2	1	2	1	3	3
3	1	1	2	3	3	1	1	1	2	2	1	3
2	2	1	2	3	3	2	1	1	2	1	2	1
2	2	1	2	3	3	2	1	1	2	2	1	1
2	2	1	2	3	3	3	1	1	2	1	1	1
2	2	1	2	2	3	2	2	1	2	1	2	1
2	2	1	2	3	3	3	2	1	2	1	1	1
2	2	1	2	1	2	3	1	1	1	1	1	2
2	2	1	2	2	1	1	1	1	2	1	2	2
2	2	1	2	2	3	3	1	2	2	1	2	2
2	2	1	2	1	3	2	2	2	2	2	1	2
2	2	1	2	2	3	3	1	1	2	1	1	2
3	2	1	2	3	3	1	1	1		2	1	1
3	2	1	2	2	3	1	2	2	2	3	1	1
3	2	1	2	1	3	2	2		2	2	2	1
3	2	1	2	2	3	1	1		2		2	1
3	2	1	2	2	3	3	1	1	2	2	2	1
3	2	1	2	1	3	2	1	1	2	2	2	1
3	2	1	2	1	3	2	1	1	2	2	2	2
3	2	1	2	2	3	1	1	1	2	1	1	2
3	2	1	2	2	2	2	2	1	1		2	3
3	1	1	2	3	3	3	2	2	2	1	1	1
3	1	1	2	1	2	2	2	1	1	2	1	1
3	1	1	2	3	3	2	2	1	2	1	2	1
3	1	1	2	2	3	2	1	2	2	1	2	1
3	1	1	2	1	3	2	2	1	1	2	2	1
3	1	1	2	2	2	3	2	1	1	2	1	2
3	1	1	2	3	3	2	2	1	2	1	2	2
3	1	1	2	3	3	3	1	1	1	1	1	2
3	2	1	2	1	2	1	1	1	2	2	1	1
3	2	1	2	2	3	3	2	1	2	1	1	1
3	2	1	2	1	3	1	2	1	2	3	2	1
3	2	1	2	2	2	2	2	1	2	3		2
3	2	1	2	2	3	1	2	1	1		2	2
3	2	1	2	2	3	3	2	1	2	2	1	2
3	2	1	2	1	3	3	2	1	2	2	2	2
3	2	1	2	1	3	3	2	2	2	1	1	2
3	2	1	2	2	3	3	2	1	2	3	1	3
3	1	1	2	1	3	1	2	1	2	2		1
3	1	1	2	2	3	2	1	2	2	1	2	1
3	1	1	2	1	3	2	2	1	1	2	2	1
3	1	1	2	2	3	1	2	1	2	2	1	1
3	1	1	2	1	3	3	1	2	2	1	2	1
3	1	1	2	2	3	1	1	1	1	1	1	2
3	1	2	2	2	2	2	1		2	2	2	1
3	1	2	2	1	3	1	1	1	2	2	2	1
3	1	2	2	3	3	1	1	1	2	1	1	1
3	1	2	2	2	3	1	1	1	2	2	1	1
3	1	2	2	3	3	2	1	1	1	2	1	1
3	1	2	2	2	3	1	1	1	2	2	1	1
3	1	2	2	3	3	3	1	2	2	2	2	1
3	1	2	2	1	3	2	1	2	2	3	2	1
3	1	2	2	3	3	2	1	1	2	2	2	1
3	1	2	2	2	3	3	1	1	2	2	1	1
3	1	2	2	2	3	3	1		2	2	2	1
3	1	2	2	2	3	2	1	1	2	2	2	1
3	1	2	2	3	3	1	1	1	2	2	1	1
3	1	2	2	2	3	2	1	1	2	2	1	1
3	1	2	2	2	3	2	1	2	2	1	2	1
3	1	2	2	3	3	2	1	1	2	3	1	1
3	1	2	2	2	3	2	1	1	2	2	1	1
3	1	2	2	2	3	3	1	2	2	1	2	2
3	1	2	2	2	3	3	1	1	2	2	2	2
3	1	2	2	1	3	2	1	1	2	2	2	2
3	1	2	2	3	3	3	1	1	2	2	2	2
3	1	2	2	3	3	2	1	1	2	2	2	2
3	1	2	2	1	3	1	1	1	1	2	3	3
2	1	1	2	2	3	2	2	1	2	2	2	1
2	1	1	2	2	2	1	1	1	2	2	2	2
2	1	1	2	3	3	2	2	1	2	2	2	2
2	1	1	2	2	3	2	2	1	2	1	2	2
2	1	1	2	3	3	3	1	1	2	2	2	2
3	2	2	2	2	3	1	1		2		2	1
3	2	2	2	2	3	2	1	1	2	1	2	1
3	2	2	2	3	3	1	1	1	2	1	2	2
3	2	2	2	2	3	2	1	1	2	2	2	2
3	2	2	2	2	1	3	1	1	1	2	2	2
3	2	2	2	3	3	2	2	1	1	1	2	2
3	2	2	2	3	3	2	1	1	1	2	1	3
3	2	2	2	2	3	2	1	1	1	2	2	3
3	2	2	2	1	3	3	1	1	2	2	2	3
3	2	2	2	2	3	2	1	1	2	2	2	3
2	1	1	2	2	3	1	2	1	2	1	2	1
2	1	1	2	3	3	2	2	1	2	1	1	1
2	1	1	2	1	3	3	1	2	2	1	1	1
2	1	1	2	1	3	2	2	1	2	1	2	1
2	1	1	2	2	3	1	1	1	2	1	1	1
2	1	1	2	3	3	3	1	1	2	1	1	1
2	1	1	2	2	3	1	2	1	2	1	2	1
2	1	1	2	2	3	1	2	1	2	1	2	1
2	1	1	2	2	3	2	2	1	2	1	2	1
2	1	1	2	3	3	1	2	2	2	1	1	1
2	1	1	2	2	3	1	1	1	1	1	1	1
2	1	1	2	2	3	3	1	2	2	1	2	1
2	1	1	2	1	3	2	2	1	2	1	2	2
2	1	1	2	1	3	2	2	1		1	2	2
2	1	1	2	1	2	1	1	1	2	1	2	2
2	1	1	2	2	3	3	2	1	2		1	2
2	1	1	2	2	3	3	1	1	2	1	2	2
2	1	1	2	3	3	2	2	1		2	2	2
2	1	1	2	1	3	3	1	1	1	1	2	2
2	1	1	2	3	1	2	1	1	2	1	1	3
3	1	2	2	3	2	1	1	1	1	2	1	1
3	1	2	2	1	3	3	1	1	1	2	1	1
3	1	2	2	2	3	2	1	1	2	2	2	1
3	1	2	2	3	3	2	1	1	2	2	1	1
3	1	2	2	2	3	3	1	1	1	2	1	1
3	1	2	2	1	2	2	2	1	1	1	2	2
3	1	2	2	2	3	2	1	1	2	2	3	2
3	1	2	2	2	2	2	2	1	1	2	2	2
3	1	2	2	3	3	1	1	1	1	2	1	2
3	1	2	2	1	1	1		1		2	1	2
3	1	2	2	2	3	2	1	1	2	1	2	2
3	1	2	2	2	3	2	1	1	2	2	1	2
3	1	2	2	2	2	1	1		1		1	2
3	1	2	2	3	2	2	1	2	2	2	3	3
3	1	2	2	2	3	2	1	1	1	1	2	3
3	1	2	2	1	3	2	2	1	2	1	2	1
3	1	2	2	1	3	2	1	1	2	1	2	1
3	1	2	2	3	3	2	2	1	2	2	1	1
3	1	2	2	3	3	2	1	1	2	1	2	1
3	1	2	2	1	3	1	1	1	2	2	1	1
3	1	2	2	3	3	1	1	1	1	2	1	1
3	1	2	2	2	3	2	2	1	1	1	2	1
3	1	2	2	3	3	3	1	1	2	2	3	2
3	1	2	2	2	1	1	2	1	1	1	1	2
3	1	2	2	3	3	3	1	1	2	2	1	1
3	1	2	2	3	3	1	1	1	2	3	2	1
3	1	2	2	1	3	3	2	1		1	2	2
3	1	2	2	2	3	3	1	1	2	2	2	2
3	1	2	2	3	3	2	1	2	2	1	2	2
3	1	2	2	1	3	2	1		2		2	2
3	1	2	2	2	3	2	1		2	2	3	2
3	2	1	2	1	3	3	2	1	1	2	1	1
3	2	1	2	1	1	2	2	1	1	1	1	1
3	2	1	2	1	2	2	2	1	1	2	2	2
3	2	1	2	2	2	3	2	1	1	3	3	2
3	2	1	2	3	3	2	2		2		1	2
3	2	1	2	2	3	3	2	1	1	2	3	3
3	1	1	2	1	3	3	1	1	1	1	1	1
3	1	1	2	3	3	2	2	1	1	2	1	1
3	1	1	2	3	2	2		1	2	3	1	1
3	1	1	2	2	2	3	1	1	1	2	1	2
3	1	1	2	3	2	3	1	1	1	1	2	2
3	1	1	2	3	3	3	1	2		3	2	3
3	1	1	2	3	2	3	1	1	2	3	1	3
3	1	1	2	3	3	1	1	1	1	2	1	1
3	1	1	2	1	3	2	2	1	2	2	1	1
3	1	1	2	1	3	2	2	1	2	1	2	2
3	1	1	2	2	3	1	1	1	2	2	2	2
3	1	1	2	2	3	2	1		2		3	2
3	1	1	2	2	2	1	1	1	1	3	2	2
3	1	1	2	1	3	1	2	1	2	1	2	2
3	1	1	2	1	3	3	2	1	2	3	2	1
3	1	1	2	1	3	3	2	2	2		1	1
3	1	1	2	3	1	1	1	1	2	2	1	1
3	1	1	2	3	3	3	2	1	2	3	2	2
3	1	1	2	2	3	2	1	2	2	2	1	3
3	2	1	2	3	2	3	1	1		2	2	1
3	2	1	2	3	3	3	2	1		1	2	1
3	2	1	2	3	2	2	1	1		1	2	1
3	2	1	2	3	3	3	2	1	2	1	2	1
3	1	2	2	3	2	2		2	2	3	2	1
3	1	2	2	3	2	2	1		2		3	1
3	1	2	2	2	3	2	2	1	1	2	1	2
3	1	2	2	1	3	3	1	1	1	2	2	2
3	1	2	2	2	2	2		2		3		3
3	1	2	2	2	3	1	1	2		3	1	3
3	1	1	2	3	3	3	2	1	2	1	1	1
3	1	1	2	3	3	3	1	1	2	2	1	1
3	1	1	2	2	3	1	1	1	1	1	1	2
3	1	2	2	1	3	1	1	2	2	3	2	1
3	1	2	2	2	3	3	1	1	2	3	2	2
3	1	2	2	1	3	1	1	1	1	3	2	2
3	1	2	2	3	2	1	1	1	1	2	1	2
3	1	2	2	2	3	1	1	1	1	1	1	1
3	1	2	2	3	3	2	1	1	2	2	2	1
3	1	2	2	1	3	2	1	1	2	2	2	1
3	1	2	2	2	3	2	1	1	2	1	2	1
3	1	2	2	2	1	1	1		2	2	2	1
3	1	2	2	3	3	1	1	2	2	1	2	1
3	1	2	2	3	3	2	1		2	1	2	2
3	1	2	2	1	3	1	1	1	2	2	2	1
3	1	2	2	2	3	1	1	1	1	2	2	1
3	1	2	2	2	3	1	1	1	2	1	1	1
3	1	2	2	2	3	2	1	1	1	1	2	2
3	1	2	2	1	3	3	1	1	2	2	2	3
3	1	2	2	1	3	1	1	1	1	2	2	3
3	1	2	2	1	3	3	1	1	1	2	1	3
3	1	2	2	1	3	2	1	1	2	2	1	3
3	1	2	2	1	3	1	1	1	2	3	2	3
3	1	2	2	2	3	1	1	1	2	3	2	3
3	1	2	2	3	3	2	1	1	2	3	2	1
3	1	2	2	2	3	2	1	1	1	2	1	1
3	1	2	2	2	2	2	1	1	2	3	2	1
3	1	2	2	2	2	1	2	1	1	1	2	1
3	1	2	2	3	3	2	1	1	2	3	2	1
3	1	2	2	2	2	2	1	1	2	3	2	1
3	1	2	2	3	3	3	1	2	2	3	3	1
3	1	2	2	1	3	2	2	1	1	1	2	2
3	1	2	2	1	2	1	2	1	2	2	2	2
3	1	2	2	2	3	2	1	1	2	3	2	2
3	1	2	2	1	1	3	1	1	2	3	2	2
3	1	2	2	2	2	2	2	1	2	1	2	2
3	1	2	2	1	3	2	1	1		3	2	2
3	1	2	2	2	3	3	1	1	2	3	2	2
3	1	2	2	1	3	2	1	1	2	3	3	2
3	1	2	2	2	3	2	1	2	2	3	3	3
3	1	2	2	1	3	1	1	1	2	2	2	1
3	1	2	2	3	3	1	1	1	2	1	2	1
3	1	2	2	3	3	3	1	2	2	2	1	1
3	1	2	2	2	3	2	1	1	2	2	1	1
3	1	2	2	1	2	2	2	1	1	1	1	1
3	1	2	2	2	3	1	1	1	2	2	2	1
3	1	2	2	3	3	2	1	1	2	2	2	2
3	1	2	2	3	3	3	1	1	2	2	2	2
3	2	1	2	2	3	2	1	1	2	2	2	1
3	2	1	2	2	1	2	2	1	1	2	2	1
3	2	1	2	3	3	3	2	1	2	2	1	1
3	2	1	2	2	3	2	2	1	2	2	2	1
3	2	1	2	1	3	3	2	1	2	2	2	1
3	2	1	2	3	3	1	1	1	1	1	1	2
3	1	2	2	1	3	1	1	1	2	2	1	1
3	1	2	2	3	3	3	1		1		1	1
3	1	2	2	2	2	1	1	1	2	2	2	1
3	1	2	2	2	3	2	1	1	1	2	2	2
3	1	1	2	2	3	3	2	1	2	1	1	1
3	1	1	2	3	3	3	1	1	2	1	2	1
3	1	1	2	3		2	2	1	2	1	2	1
3	1	1	2	2	3	3	2	1	2	1	1	2
3	1	1	2	2	3	3	2	1	2	2	2	2
3	1	1	2	3	3	2	2	1	2	2	2	2
3	1	1	2	3	2	2	2	1	2	1	1	2
3	1	1	2	2	3	1	2	1	2	2	2	2
3	1	1	2	2	3	3	2	2	2	2	1	1
3	1	1	2	2	3	2	2		2		2	1
3	1	1	2	2	3	2	2	1	2	1	2	1
3	1	1	2	2	3	3	2	1	2	2	2	1
3	1	1	2	3	3	3	1		1		1	1
3	1	1	2	3	2	2	1		2		1	2
3	1	1	2	2	3	3	2	2	1	1	1	2
3	2	2	2	2	2	2		1		2	2	1
3	2	2	2	2	3	3	1	2	2	2	1	1
3	2	2	2	1	3	1	1	2	2	2	3	1
3	1	2	2	3	3	1	1	1	2	3	3	1
3	1	2	2	2	3	2	1	2	2	3	2	1
3	1	2	2	2	3	3	1	3	2	1	2	2
3	1	2	2	1	3	2	1	1	2	1	3	2
3	1	2	2	2	3	2	1		2		1	2
3	1	2	2	1	3	3	1	1	2	3	2	2
3	1	2	2	1	3	2	1	1	2	1	1	3
3	1	1	2	2	3	2	2	1	1	2	1	1
3	1	1	2	3	2	1	1	1	1	2	2	1
3	1	1	2	1	3	2	2		2	1	1	1
3	1	1	2	2	3	1	1	1	1	2	1	1
3	1	1	2	1	3	3		1	2	1	2	2
3	1	1	2	3	3	2	1	1	1	1	1	2
3	1	1	2	2	2	2	2	1	1	2	1	2
3	1	1	2	1	3	3	1	1	2	3	1	3
3	2	1	2	1	3	2	1	1	1	2	2	1
3	2	1	2	2	3	2	1	1	1	2	1	1
3	2	1	2	3	3	3	2	1	1	2	1	1
3	2	1	2	3	3	1	1			2	2	3
3	2	1	2	3	2	2	1	1	1	1	1	3
3	2	1	2	2	3	1	1	1	2	2	1	1
3	2	1	2	3	3	2	1	2	2	2	1	1
3	2	1	2	3	3	2	2	1	2	1		1
3	2	1	2	3	3	1	1	1	1	2	1	1
3	2	1	2	3	3	2	1	1	2	2	1	1
3	2	1	2	3	3	2	2	1	2	1	1	1
3	2	1	2	3	3	2	2		2	1	1	2
3	1	1	2	3	3	3	2	1	1	1	1	2
3	1	1	2	2	3	1	2	2	2	1	3	2
3	1	1	2	2	1	2	2	1	1	1	2	1
3	1	1	2	3	3	2	1	2	2		2	1
3	1	1	2	2	3	2	2	1	2	1	2	1
3	1	1	2	3	3	2	2	2	2	1	2	1
3	1	1	2	2	2	1	2	1	2	1	2	2
3	1	1	2	2	2	1	2		2	1	2	2
3	1	1	2	2	2	2	2	1	2	1	2	2
2	1	2	2	1	3	2	1	1	2	1	2	1
2	1	2	2	3	3	2	1		2		1	1
2	1	2	2	1	3	1	1	2	2	1	2	1
2	1	2	2	3	3	1	1	1	2	1	2	1
2	1	2	2	2	3	3	1	1	1	1	1	2
3	2	2	2	3	3	3	1	1	1	2	1	1
3	2	2	2	1	3	1	1	1	2	1	1	1
3	2	2	2	3	3	3	1	1	1	1	2	1
3	2	2	2	3	2	2	1	1	1	2	2	2
3	2	2	2	1	3	2	1	1	1	1	1	2
3	2	2	2	2	3	3	2	1	1	1	2	2
3	2	2	2	3	3	3	1	1	2	3	1	2
3	2	2	2	3	3	3	1	1	2	3	1	2
3	2	2	2	2	3	2	1	1		2	2	2
3	2	2	2	3	3	2	1	1	2		2	3
3	2	1	2	2	3	2	2	1	1	3	1	1
3	2	1	2	3	3	1	1	1	1	2	1	2
3	2	1	2	3	3	2	1	1	1	2	1	3
3	1	2	2	1	2	2	1	1	2	2	2	1
3	1	2	2	2	3	2	1	1	2	2	2	1
3	1	2	2	1	3	1	1	1	2	2	2	1
3	1	2	2	2	3	1	1		2	3	2	1
3	1	2	2	2	3	3	1	2	2	2	1	1
3	1	2	2	2	3	3	1		2		2	1
3	1	2	2	2	3	3	1	2	2	2	2	1
3	1	2	2	2	3	2	1	2	2	2	2	1
3	1	2	2	1	3	3	1	1	1	3	2	1
3	1	2	2	2	3	2	1		2		2	1
3	1	2	2	1	3	3	1	1	1	2	1	2
3	1	2	2	2	2	3	1	1	2	1	2	2
3	1	2	2	1	3	1	1	1	1	2	1	2
3	1	2	2	2	3	3	1	1	1	3	2	2
3	1	2	2	3	3	3	1	1	2	2	2	2
3	1	2	2	2	3	2	1	2	2	1	1	1
3	1	2	2	3	2	2	1	1	2	2	2	1
3	1	2	2	3	3	1	1		2	2	2	1
3	1	2	2	3	3	1	1	1	2	2	2	1
3	1	2	2	3	3	2	1	1	2	2	1	1
3	1	2	2	3	3	3	1	1	2	2	1	1
3	1	2	2	2	1	1	2	1	2	2	1	1
3	1	2	2	3	3	3	1	2	2	2	2	1
3	1	2	2	1	2	2	1	1		2	1	2
3	1	2	2	2	3	2	1	1	2	2	2	3
3	1	2	2	2	3	1	1	1	2	2	2	1
3	1	2	2	3	3	1	1	1	2	1	2	1
3	1	2	2	3	3	1	1		2	2	1	1
3	1	2	2	1	3	2	1	2	2		2	1
3	1	2	2	3	3	1	1	1	2	2	1	1
3	1	2	2	3	3	3	1	3	2	2	1	1
3	1	2	2	3	3	1	1	1	2	1	2	1
3	1	2	2	2	3	2	1		2		3	2
3	1	2	2	1	3	3	2	1	2	2	1	1
3	1	2	2	1	3	2	1	2	2	2	2	1
3	1	2	2	1	2	3	1		2		3	1
3	1	2	2	2	3	2	1	1	1	2	1	1
3	1	2	2	3	1	2	1	1	2	1	1	2
3	1	2	2	2	2	3	2	1	1	1	2	2
3	1	2	2	3	3	1	1	1	2	2	2	2
3	1	2	2	1	2	3	2	1	1	1	1	2
3	1	2	2	2	3	3	1	2	2	1	3	2
3	1	2	2	2	3	2	1	1	2	1	1	1
3	1	2	2	3	3	2	1	1	2	1	1	1
3	1	2	2	2	3	2	1	1	2	1	1	1
3	1	2	2	3	3	3	1		2		2	3
3	1	2	2	3	3	3	1	1	2	1	2	3
3	1	2	2	3	3	1	1	2	2	1	1	3
3	1	2	2	3	3	1	1	1	2	2	1	1
3	1	2	2	2	3	3	1	1	2	2	2	1
3	1	2	2	2	3	3	1	2	2	1	2	2
3	1	2	2	2	3	3	1	1	2	2	3	2
3	1	2	2	3	3	3	1	1	2	1	2	2
3	1	2	2	2	3	2	1	2	2		2	1
3	1	2	2	3	3	2	1	1	2	2	2	1
3	1	2	2	1	3	2	1	1	2	1	2	1
3	1	2	2	3	3	1	1	1	2	2	1	1
3	1	2	2	1	3	3	1	1	2	2	1	1
3	1	2	2	2	3	1	1	2	2	2	2	1
3	1	2	2	2	3	1	1	2	2	2	2	1
3	1	2	2	2	3	2	1	1	2	2	1	1
3	1	2	2	3	3	2	1	1	2	2	2	1
3	1	2	2	3	2	1	1	1	2	2	2	1
3	1	2	2	2	3	1	1	1	2	2	2	1
3	1	2	2	1	2	1		1		2	2	1
3	1	2	2	1	3	2	1	2	2	2	3	2
3	1	2	2	2	3	2	1	1	2	2	2	2
3	1	2	2	2	3	3	1	1	2	2	2	2
3	1	2	2	2	3	3	1	1	2	1	1	1
3	1	2	2	2	3	2	1	2	2	1	2	1
3	1	2	2	1	2	1	1	1	2	2	2	1
3	1	2	2	2	3	3	1	1	1	1	1	2
3	1	2	2	2	3	2	1	1	2	2	2	3
3	1	1	2	3	2	1	1	1	2	2	2	1
3	1	1	2	1	3	3	1	2	2	3	3	1
3	1	1	2	1	2	1	1	1	2	2	1	1
3	1	1	2	3	3	1	2	1	2	1	1	1
3	1	1	2	3	3	2	1	1	2	2	2	1
3	1	1	2	3	3	3	2	1	1	2	1	2
3	1	1	2	3	3	3	2	1	2	2	1	2
3	1	1	2	1	3	3	2	1	2	2	2	2
3	2	2	2	2	3	3	1	1	2	2	2	1
3	2	2	2	2	1	1	1	1	2	2	1	1
3	2	2	2	1	3	3	1	1	2	1	1	1
3	2	2	2	2	3	3	2	1	2	2	2	2
2	1	2	2	2	2	2	1	1	2	1	2	1
2	1	2	2	3	3	2	1	1	2	2	2	1
2	1	2	2	2	3	3	1	1	2	2	1	2
2	1	2	2	2	3	3	1		2	2	2	2
2	1	2	2	2	3	3	1	2	2	2	2	3
2	1	2	2	3	3	2	1	1	1	1	2	3
2	1	2	2	3	3	3	1	1	2	2	1	3
3	2	2	2	2	3	2	1	1	1	1	1	1
3	2	2	2	3	3	3	1	1	2	1	2	1
3	2	2	2	2	3	3	1	1	2	1	2	2
3	1	1	2	3	3	1	1	1	2	3	1	1
3	1	2	2	2	3	1	1	1	2	2	2	1
3	1	2	2	3	2	1	1	1	1	1	1	1
3	1	2	2	2	3	1	1	1	1	2	2	1
3	1	2	2	2	2	1	1	1	1	2	1	1
3	1	2	2	3	3	3	1	1	1	2	2	2
3	1	2	2	2	2	2	1	1	1	2	2	2
3	1	2	2	2	3	1	1	1	1	2	1	2
3	1	2	2	1	3	2	1	1	1	2	2	2
3	1	2	2	2	3	3	2	1	1	1	1	3
3	2	1	2	3	3	1	2	1	1	2	1	1
3	2	1	2	3	2	2	2	1	2	2	2	2
3	1	1	2	2	3	2	2	1	1	2	2	1
3	1	1	2	1	3	3	1	1	2	1	2	1
3	1	1	2	1	2	2	1	1	2	2	1	1
3	1	1	2	1	3	1	2	1	2	2	2	1
3	1	1	2	2	3	2	1	1	2	1	2	1
3	1	1	2	1	3	1	1		1	2	1	1
2	1	2	2	1	3	3	1	2	2	1	2	2
2	1	2	2	2	3	3	1	1	2	1	2	2
2	1	2	2	2	3	2	1	1	2	1	1	3
3	1	1	2	2	3	2	2	1	2	1	2	1
3	1	1	2	2	3	3	2	2	2	1	2	1
3	1	1	2	3	3	1	1	2	2	1	2	2
3	1	1	2	1	3	3	2	1	2	1	2	2
3	1	1	2	2	3	2	2	1	2	1	2	2
3	1	1	2	1	3	2	1	1	2	1	2	2
3	1	1	2	2	3	3	2	1	1	2	2	1
3	1	1	2	3	3	2	2	2	2	1	2	1
3	1	1	2	2	2	3	2	1	2	2	3	2
3	1	2	2	1	3	2	1	2	2	1	2	1
3	1	2	2	1	2	2	1	1	1	2	2	2
3	1	2	2	3	3	3	1	1	2	2	2	2
3	2	2	2	2	2	3	2	1	1	1	2	1
3	2	2	2	3	2	1	2	1	1	2	1	1
3	2	2	2	1	2	3	1	1	2	2	2	2
3	2	2	2	2	3	3	1	1	2	1	1	2
3	2	2	2	3	2	2	2	1	1	2	1	2
3	2	2	2	2	2	1	2	1	1	2	1	3
3	2	2	2	2	3	2	2	1	1	1	1	3
3	1	2	2	2	3	3	1	1		1	2	1
3	1	2	2	3	3	1	1	1	1	2	1	1
3	1	2	2	3	3	1	1	1		2	1	1
3	1	2	2	3	3	1	1	1	2	2	1	1
3	1	2	2	3	3	3	1	1		1	2	1
3	1	2	2	3	3	3	1		1	1	2	1
3	1	2	2	3	3	3	1	1	1	1	2	1
3	1	2	2	2	3	2	2	1	1	2	2	2
3	1	2	2	3	3	2	2	1	1	1	1	2
3	1	2	2	3	3	2	2		1	3	1	2
3	1	2	2	3	3	3	2	1	2	2	1	2
3	1	2	2	2	3	3	1	1		2	2	2
3	1	2	2	3	3	1	2		1	2	1	2
3	1	2	2	1	3	2	1	1	1	1	3	3
3	1	2	2	3	3	3	1	1	1	2	2	3
3	1	2	2	1	2	1	1	1	1	3	1	3
3	1	2	2	1	1	1	1	3	2	1	1	3
3	1	2	2	2	3	3	2	1	1	1	2	3
2	1	1	2	2	3	3	2		1		1	1
2	1	1	2	1	3	3	2	1	2		1	1
2	1	1	2	2	3	3	1	1	2	1	1	2
3	1	2	2	3	3	1	1	1	2	2	2	1
3	1	2	2	2	2	2	2	1	1		2	1
3	1	2	2	3	3	3	1		1		1	1
3	1	2	2	2	3	3	1	1	2	2	1	1
3	1	2	2	2	3	3	1	2	2	3	2	1
3	1	2	2	2	3	2	1	1	1	2	2	2
3	1	2	2	1	3	3	1	1	2	3	2	2
3	1	2	2	2	3	2	1		1		1	1
3	1	2	2	2	3	3	1		1		1	1
3	1	2	2	2	3	1	1	1	2	2	1	1
3	1	2	2	2	2	2	2	1	2	2	2	1
3	1	2	2	2	3	3	1	1		1	2	2
3	1	2	2	1	3	3	1	1	1	1	2	2
3	1	2	2	2	3	3	1	1	2	1	1	2
3	1	2	2	1	3	2	1	1	2	2	1	2
3	1	2	2	2	3	3	2	1	2	2	2	2
3	1	2	2	1	3	3	2	1	1	2	2	3
3	1	2	2	2	1	1	1	1	1	2	1	1
3	1	2	2	2	3	2	1	1	2	3	2	1
3	1	2	2	2	2	2	1		2	2	2	1
3	1	2	2	2	3	1	1	1	2	3	2	1
3	1	2	2	2	3	3	1	1	2	2	2	1
3	1	2	2	2	3	2	1	1	2	2	2	2
3	1	2	2	2	3	1	1	1	1	2	1	2
3	1	2	2	2	3	1	1	1	1	2	1	2
3	1	2	2	2	3	2	1	1	2	2	2	3
3	1	2	2	3	2	1	1	1	1	2	1	3
2	1	1	2	2	3	3	2	1	2	1	1	1
2	1	1	2	2	2	1	2	1	2	1	1	1
2	1	1	2	2	3	3	1	1	1	1	1	3
3	1	1	2	3	3	3	1	1	2	2	1	1
3	1	1	2	3	3	2	1	1	2	1	2	1
3	1	1	2	3	3	2	2	1	2	2	2	1
3	1	1	2	1	3	2	1		1	2	2	1
3	1	1	2	1	3	2	2	1	2	1	2	1
3	1	1	2	1	2	2	1	1		2	2	1
3	1	1	2	3	3	3	2	2	2	1	1	1
3	1	1	2	1	3	3	2	2	2	1	1	1
3	1	1	2	3	3	1	2	1	2	1	1	1
3	1	1	2	2	3	1	2	1	2	2	1	1
3	1	1	2	1	3	2	1	1	2	2	2	1
3	1	1	2	2	2	2	1	1	2	2	2	2
3	1	1	2	1	3	2	1	1	2		2	2
3	1	1	2	3	3	2	1	1	2	1	2	3
3	2	2	2	1	3	1	1	2	2	1	1	1
3	2	2	2	3	3	1	1	1	2	1	2	1
3	2	2	2	2	2	1	2	1	2	2	2	1
3	2	2	2	3	3	2	1	1	2	1	2	1
3	2	2	2	2	3	3	1	1	2	1	1	1
3	2	2	2	3	3	1	1	2	2	1	1	2
3	2	2	2	3	3	2	1	1	2	1	2	2
3	2	2	2	1	3	2	1	1	2	2	2	2
3	2	2	2	2	3	2	1	1	2	1	2	2
3	1	1	2	3	3	2	1	2	2		1	1
3	1	1	2	2	3	2	2	1	2	1	1	2
3	1	1	2	2	3	2	2	2	2	2	2	2
3	1	1	2	2	3	3	2	1	2	1	2	2
3	1	1	2	3	3	3	2	2	2	1	1	2
3	1	1	2	3	2	3	2	2	2	1	1	3
3	1	2	2	2	3	3	1	1	1	1	1	1
3	1	2	2	2	3	1	1	1	2	1	1	1
3	1	2	2	1	3	2	1	2	2	1	2	1
3	1	2	2	3	3	2	1	1	2	1	1	1
3	1	2	2	2	3	1	1	1	2	1	1	2
3	1	2	2	2	2	1	1	2		2	2	2
3	1	2	2	1	2	1	2	1	2	1	2	2
3	1	2	2	1	3	3	2	1	1	1	2	2
3	1	2	2	2	3	1	1	1	2	2	1	1
3	1	2	2	3	3	3	1		2		3	1
3	1	2	2	3	2	2	1	1	1	2	2	1
3	1	2	2	2	3	1	1	1	1	2	1	1
3	1	2	2	2	3	2	1	1	2	2	2	1
3	1	2	2	1	3	2	1	1	1	3	2	1
3	1	2	2	3	3	2	1	1	2	2	2	2
2	1	1	2	2	3	2	1	1	2	1	1	1
2	1	1	2	1	3	3	2	1	1		1	1
2	1	1	2	1	2	3	2	1	2	1	3	1
2	1	1	2	2	2	2	2	1	1	1	1	1
2	1	1	2	2	3	2	2	1	1	1	1	1
2	1	2	2	2	3	3	1	1	2	1	2	1
3	2	2	2	3	3	2	1	2	2	2	2	1
3	2	2	2	2	3	2	2	1	1		1	1
3	2	2	2	2	3	3	1	1	2	2	1	1
3	2	2	2	3	3	3	1	2	2	3	2	1
3	2	2	2	3	3	3	1		2		2	1
3	2	2	2	1	3	1	1	1	2	3	2	1
3	2	2	2	3	3	3	1		2		2	1
3	2	2	2	3	3	2	1	1	1	2	2	1
3	2	2	2	2	3	2	1	1	1	2	2	1
3	2	2	2		3	1	1	1	2	1	1	1
3	2	2	2	2	3	3	2	1	1	2	1	1
3	2	2	2	3	2	2	1	1	1	2	2	2
3	2	2	2	2	3	2	1	1	2	2	2	2
3	2	2	2	2	3	3	2	1	1	1	1	2
3	2	2	2	2	2	2	1	1	1	2	1	2
3	2	2	2	2	3	2	2	1	1	1	1	2
3	2	2	2	1	3	2	1	2	2	3	2	2
3	2	2	2	2	3	3	1	2	2	2	2	2
3	2	2	2	2	3	1	1	1	1	1		3
3	1	2	2	3	3	2	1	1	2	2	2	1
3	1	2	2	3	3	1	1	1	2	2	1	2
3	1	2	2	3	1	1	1	1	2	2	2	2
3	1	2	2	2	3	3	2	1	2	2	2	2
3	1	2	2	1	3	2	2	1	2	1	2	2
3	1	2	2	1	3	3	1	2	2	2	1	2
3	1	2	2	3	3	3	1	1	2	3	1	2
3	1	2	2	3	2	1	1	1	2	2	1	2
3	1	2	2	3	2	2	1	1	2	2	3	3
3	1	1	2	3	1	1	2	1	2	1	1	1
3	1	1	2	2	3	1	1	1	2	1	1	1
3	1	1	2	1	3	1	2	1	2	1	2	1
3	1	1	2	3	3	1	2	1	2	2	1	1
3	1	1	2	2	2	1	1	2	2	2	2	1
3	1	1	2	3	3	1	1	1	2	2	1	2
3	1	1	2	3	3	1	1	1	1	1	2	2
3	2	1	2	1	2	2	1	1	2	2	2	1
3	2	1	2	1	3	3	2	1	2	3	2	1
3	2	1	2	1	2	3	2	1	1	2	2	2
3	2	1	2	2	3	2	2	1	1	2	2	2
3	2	1	2	1	2	1	1	1	1	2	1	2
3	2	1	2	1	3	3	1	2	2	1	3	2
3	2	1	2	2	3	3	2	1	2		2	1
3	2	1	2	1	3	2	2	1	2	1	2	1
3	2	1	2	2	3	2	2	2	2	1	2	2
3	2	2	2	1	3	1	1	1	2	1	1	1
3	2	2	2	3	3	3	1	1	2	1	1	1
3	2	2	2	3	3	2	1	1	1	1	1	2
3	2	2	2	3	3	1	1	2	2	1	1	2
3	2	1	2	3	3	2	2	1	1	2	2	1
3	2	1	2	3	3	3	1		1	2	1	1
3	2	1	2	2	3	3	2	1	1	2	2	1
3	2	1	2	2	3	3	1		1		1	1
3	2	1	2	3	3	2	1	1	1	2	1	2
3	2	1	2	1	3	2	1	1	1	2	2	2
3	2	1	2		3	2	1	1	2	2	2	2
3	2	1	2	2	3	3	2	1	2	2	1	2
3	2	1	2	1	3	3	2	1	1	2	2	3
3	1	2	2	1	3	2	1	2	2	2	2	1
3	1	2	2	1	3	3	1		2	3	2	1
3	1	2	2	3	3	1	1	1	1	2	2	1
3	1	2	2	2	2	1	1	1	2	3	3	1
3	1	2	2	2	3	2	1	1	2	3	2	1
3	1	2	2	3	2	2	1	1	1	2	3	1
3	1	2	2	2	3	2	1	1	1	2	2	2
2	1	2	2	2	3	1	1	2	2	1	2	1
2	1	2	2	2	3	2	1	1	2	1	2	1
2	1	2	2	3	3	2	1	1	2	1	1	1
2	1	2	2	2	3	2	1	1	1	1	2	2
2	1	2	2	2	3	1	1	1	2	1	2	2
2	1	2	2	2	3	3	1	1	2	1	2	2
2	1	2	2	2	3	2	1	1	2	1	2	2
2	1	2	2	3	2	2	1	1	1		2	2
3	2	1	2	1	1	1	2	1	1	3	2	1
3	2	1	2	2	3	1	2	2	2	1	2	1
3	2	1	2	3	3	1	1	1	1	1	1	1
3	2	1	2	3	3	2	1	1	2	2	2	2
3	2	1	2	2	2	2	1	1	1	2	1	2
3	2	1	2	2	3	2	1	1	2	2	1	2
3	2	1	2	3	3	3	2	2	2	1	2	2
3	2	1	2	2	3	1	2	1	2	1	1	2
3	2	1	2	1	2	2	2	1	1	2	2	3
3	1	1	2	3	3	1	2	1	2	1	1	1
3	1	1	2	3	2	1	1	1	2	2	1	1
3	1	1	2	3	3	1	1		2		1	1
3	1	1	2	3	3	2	2	1	2	1	2	2
3	1	1	2	1	2	1	1	1	2	1	2	1
3	1	1	2	3	3	1	1	1	2	1	1	1
3	1	1	2	1	3	1	1	2	2	1	2	1
3	1	1	2	1	3	2	1	2	2	1	1	1
3	1	1	2	3	3	3	1	1	1	2	1	1
3	1	1	2	2	2	1	1	1	2	2	1	1
3	1	1	2	3	3	2	2	1	1	2	1	2
3	1	1	2	1	3	3	2	1	2	1	2	2
3	1	2	2	3	3	3	1	2	2	3	1	1
3	1	2	2	2	3	2	2		2		2	1
3	1	2	2	2	3	2	1	1	2	3	2	1
3	1	2	2	3	3	1	2	3	2	1	3	2
3	1	2	2	1	3	1	1	1	2	3	3	2
3	1	2	2	2	2	2	2		2		2	2
3	1	2	2	2	3	1	1	2	2	3	2	2
3	1	2	2	2	3	1	2	1	2	3	2	2
3	1	2	2	1	3	1	1	1	2	2	1	1
3	1	2	2	3	3	2	1		2	2	2	1
3	1	2	2	2	3	2	1	1	2	2	2	1
3	1	2	2	2	3	2	1	2	2	1	2	1
3	1	2	2	2	3	2	1	2	2	1	2	1
3	1	2	2	3	3	3		1		1	2	1
3	1	2	2	2	3	3	1	1	1	2	1	2
3	1	2	2	1	2	2	1	1	2	2	2	2
3	1	2	2	2	3	2	1		2	2	2	2
3	2	1	2	3	3	1	2	1	2	1	2	1
3	2	1	2	3	3	2	2	1	1	1	1	1
3	2	1	2	2	3	2	2	2	1	1	2	1
3	2	1	2	1	3	3	2	1	1	1	2	2
3	2	1	2	2	3	2	2	1	2	1	1	2
3	1	1	2	2	3	1	2		1		1	1
3	1	1	2	3	3	1	2	1	1	2	1	1
3	1	1	2	3	3	2	2	1	2	2	3	1
3	1	1	2	2	3	1	2	1	2	2	1	1
3	1	1	2	3	3	1	2	1	2	1	2	1
3	1	1	2	3	3	3	1	1	1	2	2	1
3	1	1	2	1	2	2	2	1	1	1	2	2
3	1	1	2	2	2	3	1	1	2	3	1	2
3	1	2	2	2	3	3	1	1	2	1	2	1
3	1	2	2	3	3	2	1	1	2	1	1	1
3	1	2	2	3	3	3	1	1	2	1	1	2
3	1	2	2	3	3	1	1	1	1	2	1	3
3	1	1	2	1	3	3	2	1	1	2	1	1
3	1	1	2	3	3	3	1	1	1	2	1	1
3	1	1	2	2	3	1	1	1	2	2	1	1
3	1	1	2	3	3	2	2	1	1	2	2	1
3	1	1	2	3	3	2	2	1	2	2	2	1
3	1	1	2	3	3	2	2	1	1	1	1	1
3	1	1	2	3	3	2	1	1	1	1	2	1
3	1	1	2	3	3	2	2	1	1	2	2	1
3	1	1	2	1	3	1	2	1	2	2	2	2
3	2	2	2	1	1	2	1	1	1	2	1	1
3	2	2	2	1	3	1	1	1	2	2	1	1
3	2	2	2	2	3	2	2	1	2	2	2	1
3	2	2	2	1	3	1	1	1	2	1	2	1
3	2	2	2	1	2	3	1	1	2	2	1	1
3	2	2	2	1	3	2	2	1	1	2	1	1
3	2	2	2	3	3	3	2	1	2	2	2	2
3	2	2	2	1	3	1	2	1	2	1	2	2
3	2	2	2	3	3	2	2	1	2	2	1	2
3	1	2	2	2	3	2	1	1	2	2	1	1
3	1	2	2	2	3	3	1		2		1	1
3	1	2	2	2	3	2	1	1	2	2	1	1
3	1	2	2	2	3	1	1	2	2	1	1	2
3	1	2	2	2	3	2	1	1	1	2	2	2
3	1	2	2	2	3	2	1	1	2	2	2	2
3	1	2	2	2	3	3	1	1	2	2	3	2
3	1	2	2	3	3	3	1	2	2	1	3	2
3	1	2	2	2	3	3	1	1	2	1	2	3
3	2	1	2	3	3	3	2	1	2	2	1	1
3	2	1	2	2	3	1	1	1	2	2	2	1
3	2	1	2	3	2	3	1	1	2	2	2	2
3	2	1	2	3	3	1	2	1	1	2	1	2
3	2	1	2	2	3	3	1	2	2	3	2	2
3	2	1	2	1	3	3	2	1	2	3	1	2
3	2	1	2	2	3	3	1	3	2	2	2	2
3	2	1	2	3	3	3	2	2	2	1	2	2
3	2	2	2	2	3	3	1	2	2	1	2	1
3	2	2	2	1	1	1	1	1	2	1	2	1
3	2	2	2	2	3	2	2	1	2	1	2	1
3	2	2	2	2	2	2	1	1	2	2	2	2
3	2	2	2	3	3	2	1	3	2	2	2	2
3	2	2	2	2	2	3	2	1	1	2	2	3
3	1	2	2	2	3	2	1	1	2	1	2	1
3	1	2	2	1	3	2	1	1	2	2	2	1
3	1	2	2	3	3	1	1	2	2	1	2	1
3	1	2	2	2	3	1	1	2	2	1	2	1
3	1	2	2	1	3	3	1	1	2	2	1	2
3	1	2	2	1	3	3	1	1	1	2	3	2
3	1	2	2	2								2
3	2	2	2	3	3	1	1	1	1	1	2	1
3	2	2	2	3	3	3	1	1	2	1	2	1
3	2	2	2	3	3	3	1	1	2	2	2	2
3	2	2	2	3	3	3	1	1	2	2	2	2
3	2	2	2	1	3	3	1	1	1	1	1	2
3	2	2	2	3	3	3	1	1	2	2	2	2
3	2	2	2	3	3	1	2	1	1	1	2	2
3	2	2	2	2	3	3	1	1	2	2	2	3
3	2	2	2	3	3	3	1	1	1	2	2	3
3	2	2	2	3	3	3	1	1	2	1	2	3
3	2	2	2	3	3	3	1	1	1	2	1	1
3	2	2	2	3	3	3	1	1	2	2	2	1
3	2	2	2	3	3	3	1	1	2	3	1	1
3	2	2	2	3	3	2	1	2	2	2	2	1
3	2	2	2	2	3	2	1	1	2	3	1	1
3	2	2	2	3	3	1	1	1	2	2	2	1
3	2	2	2	2	3	3	1	1	2	1	2	2
3	2	2	2	2	3	3	1	1	2	2	1	2
3	2	2	2	2	2	2	1	1	1	2	2	2
3	2	2	2	1	3	2	1	2	2	3	2	2
3	2	2	2	2	3	3	2	1	2	3	3	2
3	1	1	2	3	3	1	1	1	2	2	2	1
3	1	1	2	3	3	1	2	1	1	2	1	1
3	1	1	2	1	3	3	2		1		1	1
3	1	1	2	2	3	1	2	1	2	2	1	1
3	1	1	2	2	3	3	2	1	2	3	2	2
3	2	1	2	3	3	3	1	1	2	2	1	1
3	2	1	2	3	3	2	1	1	2	1	1	1
3	2	1	2	2	3	2	2	1	2	2	2	1
3	2	1	2	3	2	2	2		2		1	1
3	2	1	2	2	2	1	2	1	2	2	2	2
3	2	1	2	2	3	3	2	1	2	2	2	2
3	2	1	2	2	3	3	2	1	1	2	2	2
3	2	1	2	2	2	3	2	1	1	2	2	2
3	2	1	2	2	2	2	2	1	1	2	1	2
3	1	2	2	2	3	1	1	1	2	2	1	1
3	1	2	2	3	3	2	2	1	1	2	1	1
3	1	2	2	1	2	2	1	1	1	2	1	1
3	1	2	2	3	2	1	1	1	1	3	2	1
3	1	2	2	1	3	2	1	1	2	3	2	2
3	1	2	2	1	3	3	1	1	1	3	1	2
3	1	2	2	3	3	1	1	1	1	2	1	2
3	1	2	2	2	3	3		2	2	3	2	3
3	1	2	2	1	3	3	1	2	2	1	2	1
3	1	2	2	2	2	3	1	3	2	1	2	1
3	1	2	2	2	3	3	1	2	2	2	2	1
3	1	2	2	2	3	1	1	2	2	1	2	2
3	1	2	2	1	3	3	1	2	2	1	2	2
3	1	2	2	3	1	3	1	2	2	3	2	2
3	1	2	2	3	3	3	1	2	2	1	2	1
3	1	2	2	1	3	3	1	2	2	2	2	1
3	1	2	2		2	2		2	2		3	2
3	1	2	2	1	1	2	1		2		2	1
3	1	2	2	2	3	2	1	1	2	2	1	1
3	1	2	2	2	3	1	1	1	2	2	2	2
3	1	2	2	2	3	3	1	2	2	1	2	2
3	1	2	2	1	3	2	1	1	2	2	2	3
3	2	1	2	2	3	2	2	1	2	2	2	1
3	2	1	2	3	3	2	1	1	1	2	1	1
3	2	1	2	2	3	3	2	1	2	1	2	1
3	2	1	2	2	3	3	2	1	1	2	2	1
3	2	1	2	1	3	3	2	1	2	2	2	1
3	2	1	2	2	3	3	2	1	2	2	1	2
3	2	1	2	2	3	3	2	1	1	2	2	2
3	2	1	2	3	3	2	1	1	1	2	1	2
3	1	2	2	1	3	2	1	1	2	1	2	1
3	1	2	2	1	2	2	1	1	1	1	1	1
3	1	2	2	2	3	3	1	1	2	1	3	1
3	1	2	2	2	3	3	1	2	2	1	2	1
3	1	2	2	2	3	3	1	1	2	1	2	2
3	1	2	2	2	3	2	1	1		1	1	2
3	1	2	2	2	3	2	1	1	2	1	1	2
3	1	2	2	3	3	1	1	1	1	1	2	1
3	1	2	2	2	3	3	1	3	2	1	2	1
3	1	2	2	2	3	1	2	1	2	1	2	1
3	1	2	2	1	3	3	1	1	2	1	1	2
3	1	2	2	3	3	2	1	2	2	1	1	2
3	2	1	2	3	3	2	2	2	2	1	1	1
3	2	1	2	3	3	3	2	1	2	2	2	2
3	2	1	2	2	2	2	2	1	2	1	2	2
3	2	1	2	1	3	3	2	1	2	1	2	2
3	2	1	2	3	3	3	1	2	2	1	3	2
3	2	1	2	2	2	2	1	1	2	1	1	3
3	1	1	2	2	3	1	2	1	2	2	2	1
3	1	1	2	2	3	1	2	1	2	2	2	1
3	1	1	2	2	3	3	2	1	2	1	2	2
3	1	1	2	2	3	3	2	1	2	1	3	2
3	1	1	2	1	3	1	2	1	2	2	2	2
3	1	1	2	1	3	1	2	1	2	1	2	2
3	1	1	2	3	3	3	2	1	2	1	2	3
3	1	1	2	3	3	3	2	1	2	1	2	3
3	2	1	2	1	3	1	2	1	2	2	1	1
3	2	1	2	2	3	2	2	1	2	2	3	1
3	2	1	2	2	3	2	1	2	2	1	2	2
3	2	1	2	3	2	3	2	1		1	2	2
3	2	1	2	2	3	2	1	1	2	2	1	3
3	2	1	2	2	2	2	2	1	1	2	3	3
3	1	1	2	2	3	2	2	1	2	1	2	1
3	1	1	2	2	3	1	2	2	2	1	2	2
3	2	1	2	1	3	2	2	2	2	1	2	1
3	2	1	2	1	3	3	2		2	2	2	1
3	2	1	2	1	3	1	2	1	2	1	1	1
3	2	1	2	2	3	1	2	1	2	2	2	1
3	2	1	2	1	2	2	2	1	2	2	1	1
3	2	1	2	1	3	3	1	1	2	2	1	1
3	2	1	2	1	3	3	2	1	1	2	1	1
3	2	1	2	2	3	2	2	1	2	2	1	1
3	2	1	2	1	3	1	1	1	2	2	2	1
3	2	1	2	2	3	2	2	1	2	2	2	1
3	2	1	2	2	3	1	1	2	2	3	2	1
3	2	1	2	2	3	2	1	2	2	1	2	2
3	2	1	2	1	3	2	1	2	2	1	2	2
3	2	1	2	1	3	2	1	2	2	3	2	2
3	2	1	2	1	3	3	2	1	1	2	1	3
3	2	1	2	1	3	3	2	1	2	2	1	3
[truncated: 1,622 more rows]

## Sheet: nurses
Hospital type	Hospital level	Area of specialization	The ratio of nurses to ward beds	Nurses' concerns about performance assessment	Nurses' consultation	Nurses' listening	Gender	Age	Marital status	Education status	Self-reported economic status	Patient-Provider relationship
1	2	1	4	2	3	1	2	2	2	1		1
1	2	1	4	2	3	3	2	1	1	1	1	2
1	2	1	4	2	2	1		1	1	1	2	2
1	2	1	4	2	3	1	2	1	1	1	2	2
1	2	1	4	2	3	1	2	1	2	2	1	2
1	2	1	4	2	3	1	2	1	2	1	1	2
1	2	2	4	3	3	3	2	1	2	2	3	1
1	2	2	4	3	3	3	2	1	2	1	2	1
1	2	2	4	3	2	1	2	1	1	1	1	1
1	2	2	4	2	3	1	2	1	1	1	2	1
1	2	2	4	3								1
1	2	2	4	3	1	1	2	1	1	1	1	1
1	2	2	4	2	3	1	2	1	2	2	2	1
1	2	2	4	2	1	1	2	1	2	1	2	1
1	2	2	4	2	2	2	2	1	2	1	2	1
1	2	2	4	2	3	2	2	1	1	1	2	2
1	2	2	4	3	3	1	2	1	1	1	1	2
1	2	2	4	3	3	2	2	1	2	1	2	2
1	2	2	4	2	3	2	2	1	1	1	2	2
1	2	2	4	2								2
1	2	2	4	2	3	3	2	1	1	1	2	2
1	2	2	4	2	2	1	2	1	2	2	1	2
1	2	2	4	3	1	1	2	1		1	2	2
1	2	2	4	3	2	1	2	1	2	2	1	2
1	2	2	4	2	2	1	2		1	1	1	2
1	2	2	4	2	3	2	2	1	2	2	1	2
1	2	2	4	3	1	2	2	1	1	1	2	2
1	2	2	4	3	3	2	2	1	2	2	2	2
1	2	2	4	2	2	1	2	1	2	1	2	2
1	2	2	4	1	3	1	2	1	1	1	1	2
1	2	2	4	2	2	2	2	1	1	1	2	2
1	2	2	4	3	3	3	2	1	2	1	2	2
1	2	2	4	3	2	2	2	1	2	1	1	2
1	2	2	4		3	3	2	1	1	1		2
1	2	2	4	1	3	3	2	1	1	1	1	2
1	2	2	4	3	3	1	2	1	1	1	1	2
1	2	2	4	3	3	2	2	1	2	2	2	2
1	2	2	4	3	3	1	2	1	2	1	1	2
1	2	2	4	3	2	1	2	1	2	1	1	2
1	2	2	4	3	2	3	2		2		3	2
1	2	2	4	2	1	1	2	1	2	2	1	2
1	2	2	4	1	2	2	2	1	2	1	2	3
1	2	2	4	3	3	2	2	1	2	1	2	3
1	2	2	4	3	2	1	2	1	2	1	2	3
1	2	2	4	3	3	3	2	1		1	2	3
1	2	2	4	3	3	3	2	1	1	1	1	3
1	2	2	4	3	3	3	2	1	2	1	2	3
1	3	2	4	3	3	1	2	1	2	2	1	1
1	3	2	4	1	3	1	2	1	2	2	2	1
1	3	2	4	1	2	1	2	1	1	2	2	1
1	3	2	4	2	3	1	2	1	2	1	2	2
1	3	2	4	3	3	2	2	1	2	2	1	2
1	3	2	4	2	3	2	2		2		2	2
1	3	2	4	2	3	2	2	1	2	2	2	2
1	3	2	4	3	3	1	2	1	2	2	2	2
1	3	2	4	3	3	2	2	1	2	2	1	2
1	3	2	4	2	3	2	2	1	2	1	1	2
1	3	2	4	3	1	1	2	1	2	1	3	2
1	3	2	4	3	3	2	2	1	1	1	2	2
1	3	2	4	3	2	1	2	1	1	2	2	2
1	3	2	4	3	1	1	2	1	2	1	2	2
2	3	2	4		1	1	2	1	1		1	1
2	3	2	4	2	2	2	2	1	1	2	1	2
2	3	2	4	1	3	2	2	1	2	2	1	2
2	3	2	4	2	3	3	2	1	2	2	1	2
2	3	2	4	1	3	2	2	1	1	2	2	2
2	3	2	4	1	2	1	2	1	2	2	2	2
2	3	2	4	1	3	2	2	2	2	1	2	2
2	3	2	4	2	2	2	2	1	1	2	2	2
2	3	2	4	2	3	2	2	1	2	2	2	1
2	3	2	4	2	3	1	2	1	2	2	1	1
2	3	2	4	1	3	3	2	1	2	2	2	1
2	3	2	4	3	3	2	2	1	2	2	3	1
2	3	2	4	1	2	2	2	1	2	2	2	2
2	3	2	4	3	3	3	2	1	2	1	2	2
2	3	2	4	1	3	3	2	1	2	2	2	2
2	3	2	4	3	3	2	2	1	2	2	1	2
2	3	2	4	3	3	2	2	1	2	2	1	2
2	3	2	4	3	3	3	2	1	2	1	2	2
2	3	2	4	2	1	1	2	1	2	2	1	1
2	3	2	4	2	3	2	2		2	2	1	1
2	3	2	4	1	2	1	2	1	2	1	2	1
2	3	2	4	1	3	2	2	1	1	1	2	2
2	3	2	4	2	3	3	2	1	2	2	2	2
2	3	2	4	2	3	1	2	1	2	2	2	2
2	3	2	4	1	3	2	2	1	1	2	2	3
1	2	1	4	3	2	1	2	1	2	2	2	1
1	2	1	4	3	3	3	2	1	2	2	2	1
1	2	1	4	2	3	1	2	1	2	1	1	2
1	2	1	4	3	3	3	2	1	2	1	2	2
1	2	1	4	3	3	2	2	1	2	2	2	2
2	3	1	4	3	3	1	2	1	1	1	2	1
2	3	1	4	2	1	2	2	1	2	2	1	1
2	3	1	4	3	2	1	2	1	2	2	2	1
2	3	1	4	2	3	2	2	1	2	1	2	1
2	3	1	4	2	1	1	2	1	1	2	1	1
2	3	1	4	2	3	1	2	2	2	2	2	2
2	3	1	4	2	2	3	2	1	1	1	2	2
2	3	1	4	2	2	3	2	1	2	2	2	2
2	3	1	4	2	3	1	2	1	1	2	2	2
2	3	1	4	1	3	2	2	1	2	1	1	2
2	2	1	4	2	3	3	2	1	1	1	2	1
2	2	1	4	3	2	2	2	1	2	1	2	1
2	2	1	4	3	3	3	2	1	2	2	1	1
2	2	1	4	3	3	1	2	1	2	1	1	1
2	2	1	4	1	3	3	2	1	2	2	2	2
2	2	1	4	3	3	1	2	1	2	2	1	2
2	2	1	4	2	3	1	2	1	2	2	2	2
2	2	1	4	1	3	3	2	1	1	1	1	3
2	2	1	4	3	3	2	2	1	2	1	2	3
1	2	1	4	2	2	2	2	1	1	1	2	1
1	2	1	4	3	2	1	2	1	2	1	2	1
1	2	1	4	2	3	1	2	1	1	1	1	1
1	2	1	4	3	3	1	2	1	2	2	1	1
1	2	1	4	1	2	2	2	1	1	1	2	1
1	2	1	4	1	2	1	2	1	2	1	1	1
1	2	1	4	3	2	1	2	1	1	1	2	1
1	2	1	4	3	2	1	2	1	2	1	2	1
1	2	1	4	1	3	1	2	1	1	1	1	2
1	2	1	4	3	2	1	2	1	2	2	2	2
1	2	1	4	3	3	3	2	1	1	1	1	1
1	2	1	4	3	3	1	2	1	2	1	1	1
1	2	1	4	2	2	1	2	1	1	1	1	1
1	2	1	4	3	3	2	2	1	2	1	1	2
1	2	1	4	3	2	2	2	1	2	1	2	2
1	2	1	4	3	3	1	2	1	2	1	1	2
1	2	1	4	3	3	3	2	1	2	1	1	2
1	2	1	4	3	2	1	2	1	1	1	2	2
1	2	1	4	1	3	1	2	1	2	2	2	2
1	2	1	4	3	2	2	2		1		1	3
1	3	1	4	1								1
1	3	1	4	1	2	1	2	1	2	1	2	1
1	3	1	4	2	2	2	2	1	2	2	2	2
1	3	1	4	2	3	2	2	1	2	2	2	2
1	3	1	4	2	3	1	2	1	2	1	1	2
1	3	1	4	2	2	1	2	1	2	2	2	2
1	3	1	4		2	2	2	1	2	3	1	3
1	3	1	4	2	3	1	2	1	1	1	2	1
1	3	1	4	3	3	3	2	1	1	2	2	1
1	3	1	4	3	3	1	2	1	1	2	3	1
1	3	1	4	3	3	1	2	1	2		2	1
1	3	1	4	2	3	1	2		2		1	1
1	3	1	4	3	3	1	2	1	2	2	1	1
1	3	1	4	3	1	1	2	1	2	1	2	1
1	3	1	4	2	3	2	2	1	1	1		2
1	3	1	4	3	3	1	2	1	2	2	3	2
1	3	1	4	3	2	1	2	1	2	2	2	2
2	3	1	4	1	3	1	2	1	2	2	2	2
2	3	1	4	1	3	2	2	1	2	2	2	2
2	3	1	4	2	2	1	2	1	1	1	1	2
2	3	1	4	2	3	1	2	1	2	1	2	3
2	3	1	4	2	3	3	2	1	1	1	2	3
2	3	1	4	3	3	3	2	1	1	1	2	3
2	3	1	4	2	3	3	2	1	1	1	1	3
2	3	2	4	3	3	1	2	1	2		2	1
2	3	2	4	3	3	1	2	1	2		1	1
2	3	2	4	2	3	2	2	1	1		2	2
2	3	2	4	2	2	2	2	1	1	2	2	2
2	3	2	4	2	3	1	2	1	1	2	1	2
2	3	2	4	3	2	1	2	1	2	2	2	2
1	2	1	4	3	3	1	2	1	2		1	1
1	2	1	4	2	2	2	2		2	2	1	2
1	2	1	4	2	2	1	2	1	2	1	2	1
1	2	1	4	2	1	1	2	1	2	1	1	2
1	2	1	4	3	3	2	2	1	2	2	2	2
1	2	1	4	2	2	1	2	1	2	1	2	2
1	2	1	4	2	2	2	2	1	1	1	1	2
1	2	1	4	3	3	2	2	1	1	2	2	2
1	2	1	4	3	3	1	2	1	2	2	2	2
1	2	1	4	3	2	1	2	1	2	1	1	3
1	2	1	4	3	3	3	2	1	2	1	2	3
1	2	1	4	3	3	1	2	1	2	1	2	3
1	3	2	4	2	3	1	2	1	2	2	2	1
1	3	2	4	3	1	3	2	1	1	1	1	1
1	3	2	4	3	2	1	2	1	1	1	1	1
1	3	2	4	1	1	1	2	1	2	2	1	1
1	3	2	4	2	2	2	2	1	2	2	2	1
1	3	2	4	1	3	3	2		1		1	2
1	3	2	4	2	1	3	2	1	1	1	1	2
1	3	2	4	3	1	1	2	1	1	1	1	2
1	3	2	4	3	3	1	2	1	2	1	1	2
1	3	2	4	1	2	2	1	1	1	2	1	3
1	3	1	4	3	3	1	2	1	1	1	1	1
1	3	1	4	3	2	1	2	1	2	2	1	1
1	3	1	4	3	1	1	2	1	1		1	1
1	3	1	4	1	3	1	2	1	1	2	2	1
1	3	1	4	3	1	2	2	1	2	2	2	1
1	3	1	4	2	3	1	2	1	2	2	1	1
1	3	1	4	3	2	1	2		1		1	1
1	3	1	4	3	1	2	2	1	2	1	1	2
1	3	1	4	2	3	2	2	1	2	2	1	2
1	3	1	4	2	2	1	2		2		1	2
1	3	1	4	1	1	2	2	1	2	2	1	3
1	2	1	4	2	2	1	2	1	2	2	2	2
1	2	1	4	2	3	3	2	1	2	1	2	2
1	2	1	4	2	2	1	2	1	2		2	2
1	2	1	4	1	2	1	2	1	2	1	2	3
1	2	1	4	3	2	1	2	1	2	2	2	3
1	2	1	4	2	3	1	2	1	2	1	1	3
1	3	2	4	2	3	2	2		1	1	3	1
1	3	2	4	3	3	2	2	1	1	1	1	2
1	3	2	4	3	1	2	2	1	1	1	1	2
1	3	2	4	1	3	3	2	1	1	2	2	2
1	3	2	4	2	3	3	2	1	2	2	2	2
1	3	2	4	2	2	3	2		1		1	2
1	3	2	4	1	3	3	2	1	2	2	2	2
1	3	2	4	3	2	2	2	1	1	1	2	3
1	3	2	4	1	3	1	2	1	2	1	1	3
1	3	2	4	2	3	2	2	1	2	1	2	3
1	3	2	4	3	2	1	2	1	2	2	1	1
1	3	2	4	2	2	3	2		2	2	1	1
1	3	2	4	3	3	1	2	1	2	1	2	1
1	3	2	4	3	3	1	2	1	2	2	2	1
1	3	2	4	3	2	2	2	1	2	1	2	2
1	3	2	4	2	3	2	2	1	2	2	2	2
1	3	2	4	2	3	2	2	1	2	2	2	2
1	3	2	4	1	3	3	2		1	1	2	2
1	3	2	4	3	3	2	2	1	1	1	2	2
1	3	2	4		3	3	2	1	2	2	3	2
1	3	2	4	2	2	2	2	1	1	1	1	2
1	3	2	4	3	3	1	1	1	1	2	1	3
2	3	2	4	3	2	2	2	1	2	2	2	1
2	3	2	4	2	3	2	2	1	2	1	1	2
2	3	2	4	2	2	1	2	1	2	2	2	3
1	2	2	4	3	3	1	2	1	2	1	2	1
1	2	2	4	3	3	1	2	1	2	1	1	1
1	2	2	4	2	2	1	2	1	1	1	2	1
1	2	2	4	3	1	1	2	1	2	1	1	1
1	2	2	4	3	3	2	2	1	1	2	2	1
1	2	2	4	3	1	1	2	1	2	1	1	1
1	3	2	4	2		1	2	1	1	1	2	2
1	3	2	4	2	3	1	2	1	1	1	1	2
1	3	2	4	3	2	1	2	1	1	1	1	2
1	3	2	4	2	3	2	2	1	1	1	2	2
1	3	2	4	1	3	2	2	1	1	1	2	2
1	3	2	4	2	2	1	2	1	2	2	2	2
1	3	2	4	2	2	3	2	1	1	1	2	2
1	3	2	4	2	2	2	2	1	1	1	2	2
1	3	2	4	2	2	2	2	1	1	1	1	2
1	3	2	4	3	2	1	2	1	1	2	1	2
1	3	2	4	2	3	2	2	1	2	2	2	2
1	3	2	4	2	2	2	2	1	2	2	2	2
1	3	2	4	3	1	3	2		2	2	1	2
1	3	2	4	3	3	3	2	1	1	1	1	3
1	3	2	4	3	3	2	2	2	2	2	2	3
2	3	1	4	1	3	1	2	1	2	2	1	1
2	3	1	4	3	3	2	2	1	2		2	2
2	3	1	4	3	3	1	2	1	2	2	1	2
2	3	1	4	1	1	1	2	1	2	1	1	3
1	3	1	4	3	3	2	2	1	1	2	2	1
1	3	1	4	1	2	1	2	1	2	1	3	1
1	3	1	4	1	2	2	2	1	2	1	2	2
1	3	1	4	3	3	1	2	1	2	1	1	2
1	3	1	4	2	2	2	2	1	1	1	2	2
1	3	1	4	1	1	1	2	1	1	1	2	2
1	3	1	4	1	3	2	2	1	2	2	2	2
1	3	1	4	3	3	1	2	1	1	1	1	2
1	3	1	4	3	3	3	2	1	1	1	2	2
1	3	1	4	1	1	1	2	1	1	2	2	2
1	3	1	4	3	2	1	2	1	1	1	1	2
1	3	1	4	2	2	2	2	1	1	1	1	2
1	3	1	4	2	3	2	2	1	1	1	1	2
1	3	1	4	3	3	2	2	1	1	1	2	3
1	3	1	4	3	3	2	2	1	2	2	2	2
2	3	1	4	1	3	1	2	1	1	2	1	1
2	3	1	4	2	3	3	2	1	2	1	3	1
2	3	1	4	3	3	1	2	2	2	2	2	1
2	3	1	4	3	3	1	2	1	2	1	1	2
2	3	1	4	2	2	2	2	1	1	1	1	2
2	3	1	4	2	3	3	2	1	1	1	2	2
2	3	1	4	2	2	1	2	1	2	2	2	2
2	3	1	4	3	3	1	2	1	1	2	1	2
2	3	1	4	1	3	3	2	1	2	2	2	2
2	3	1	4	1	3	1	2	1	2	2	2	3
2	3	1	4	3	3	1	2	1	2	1	1	1
2	3	1	4	3	3	1	2	1	2	2	1	1
2	3	1	4	3	2	1	2	1	1	1	1	1
2	3	1	4	3	3	1	2	1	1	2	1	1
2	3	1	4	3	3	1	2	1	2	2	2	2
2	3	1	4	3	3	1	2	1	1	1	2	2
2	3	1	4	3	3	1	2	2	2	2	2	2
2	3	1	4	3	3	1	2	1	2	1	1	2
2	3	1	4	3	3	1	2	1	1	1	1	2
2	3	1	4	3	3	3	2	1	1	1	1	2
2	3	1	4	2	3	3	2	1	1	1	1	3
2	3	1	4	2	3	1	2	1	1	1	1	3
1	2	1	4	3	1	3	2	1	2		2	1
1	2	1	4	1	2	1	2	1	2	1	2	1
1	2	1	4	3	2	2	2	1	2	1	2	2
1	2	1	4	2	3	3	2	1	1	1	2	3
1	2	1	4	3	3	3	2	1	2		3	3
1	3	2	4	1	3	2	2	1	2	2	2	1
1	3	2	4	2	3	2	2	1	1	1	2	2
1	3	2	4	3	2	2	2		2		2	2
1	3	2	4	2	3	2	2	1	2	2	2	2
1	3	1	4	2	2	1	2	1	1	1	1	1
1	3	1	4	3	3	1	2	1	1	1	1	1
1	3	1	4	2	2	1	2	1	1	2	2	1
1	3	1	4	1	2	1	2	1	1	2	2	2
1	3	1	4	3	3	2	2	1	1	1	1	2
1	3	1	4	3	2	1	2	1	1	2	1	2
1	3	1	4	2	3	2	2	1	1	1	1	2
1	3	1	4	2	3	1	2	1	2	2	2	2
1	3	1	4	2	3	2	2	1	2	2	3	2
1	3	1	4	2	3	1	2	1	1	1	2	2
1	3	1	4	3	3	3	2	1	1	1	1	2
1	3	1	4	1	3	1	2	1	2	1	1	2
1	3	1	4	1	3	1	2	1	1	2	2	2
1	3	1	4	2	2	2	2		2		2	3
1	3	1	4	1	3	3	2		2		3	2
2	3	2	4	2	1	2	2		1	1	2	2
2	3	2	4	2	1	1	2	1	1	1	1	2
2	3	2	4	2	3	1	2	1	1	1	1	2
2	3	2	4	3	2	2		1	2	1	1	3
2	3	1	4	2	2	1	2		2	2	2	1
2	3	1	4	3	3	3	2	1	1	1	1	1
2	3	1	4	3	3	1	2	1	1	2	2	1
2	3	1	4	3	3	1	2	1	1	1	3	1
2	3	1	4	2	3	1	2	1	2	1	2	1
2	3	1	4	3	3	3	2	1	2	2	2	1
2	3	1	4	2	3	1	2	1	2	2	2	1
2	3	1	4	2	3	1	2	1	2	2	2	1
2	3	1	4	2	2	1	2	1	2	1	2	1
2	3	1	4	3	2	1	2	1	1	2	2	2
2	3	1	4	3	3	2	2	1	1		3	3
2	3	1	4	3	2	1	1	1	1	1	2	3
2	3	1	4	2	3	1	2	1	1	1	1	1
2	3	1	4	1	3	1	2	1	2	2	1	2
2	3	1	4	2	3	2	2	1	2	1	1	2
2	3	1	4	2	3	1	2		2		2	2
2	3	1	4	3	3	2	2	1	1	2	1	2
2	3	1	4	3	3	2	2	1	2	1	1	2
2	3	1	4	3	3	1	2	1	2	1	1	2
2	3	1	4	2	2	2	2		1		1	2
2	3	1	4	2	3	2	2	2	2	1	2	2
1	3	1	4	2	2	1	2	1	2	1	2	1
1	3	1	4	1	3	1	2	1	2	2	1	1
1	3	1	4	1	3	2	2	1	2	1	2	1
1	3	1	4	3	3	3	2	1	1	1	2	2
1	3	1	4	2	3	2	2	1	1	2	2	2
1	3	1	4	2	3	2	2	1	2	2	2	2
1	3	1	4	3	3	2	2	1	1	1	2	2
1	3	1	4	3	2	1	2	1	1	2	2	3
1	3	1	4	3	3	3	2	1	1	1	2	3
1	3	1	4	2	2	1	2	1	1	2	1	1
1	3	1	4	1	3	2	2		1		1	1
1	3	1	4	1	3	2	2	1	2	2	2	1
1	3	1	4	3	2	1	2	1	2	2	2	1
1	3	1	4	1	3	2	2	1	1	1	1	1
1	3	1	4	3	3	2	2	1	1	1	1	1
1	3	1	4	1	3	1	2	1	1	2	1	1
1	3	1	4	3	1	1	2	1	1	2	1	1
1	3	1	4	3	3	1	2	1	1	1	1	2
1	3	1	4	3	3	1	2	1	2	2	1	2
2	3	2	4	2	2	2	2	1	2	2	2	1
2	3	2	4	3	3	2	2		1		2	1
2	3	2	4	3	2	1	2	1	2	1	1	1
2	3	2	4	3	2	1	2	1	2	2	1	1
2	3	2	4	3	3	1	2	1	2	2	1	1
2	3	2	4	2	2	1	2	1	2	2	2	1
2	3	2	4	2	2	2	2	1	2	2	2	2
2	3	2	4	3	3	3	2	1	2	1	2	3
1	2	2	4	3	3	2	2	1	2	1	2	2
1	2	2	4	2	2	2	2	1	1	1	2	2
1	2	2	4	2	3	2	2	1	2	1	1	2
1	2	2	4	3	1	1	2	1	2	2	1	2
1	2	2	4	2	2	1	2	1	1	1	2	2
1	2	2	4	3	1	1	2	1	1	1	2	2
1	2	2	4	2	2	2	2	1	1	1	1	2
1	2	2	4	3	2	1	2	1	2	1	1	2
1	2	2	4	3	3	2	2	1	2	2	2	2
1	2	2	4	2	3	3	2	1	2	1	2	3
2	3	2	4	3	3	1	2	1	2	2	2	1
2	3	2	4	2	2	1	2		2		2	1
2	3	2	4	2	3	3	2	1	2	1	1	1
2	3	2	4	3	2	2	2		2		1	1
2	3	2	4	2	3	2	2	1	2	2	1	1
2	3	2	4	3	3	1	2	1	1	1	1	1
2	3	2	4	2	3	1	2	1	1		1	2
2	3	2	4	3	3	3	2	1	2	1	2	2
2	3	2	4	3	3	1	2	1	1	1	2	2
2	3	2	4	2	2	1	2	1	2	2	1	2
2	3	2	4	3	3	2	2	1	1	1	1	2
2	3	2	4	1	3	1	2	1	2	2	2	2
2	3	2	4	3	3	1	2	1	2	1	1	3
1	3	1	4	1	2	2	2	1	1	2	1	1
1	3	1	4	2	2	2	2	1	1	1	2	1
1	3	1	4	2	2	2	2	1	2	2	2	1
1	3	1	4	1	1	1	2		1	2	1	1
1	3	1	4	3	2	2	2	1		2	1	1
1	3	1	4	3	3	3	2	1		2	1	1
1	3	1	4	3	2	1	2	1	1	2	1	2
1	3	1	4	1	3	3	2	1	2	1	3	1
1	3	1	4	2	3	3	1	1	1	2	3	1
1	3	1	4	2		2	2	1	2	2	2	1
1	3	1	4	3	2	3	2	1	2	2	2	1
1	3	1	4	3	2	3	2	1	2	1	2	1
1	3	1	4	1	2	1	2	1	2	2	2	2
1	3	1	4	2	3	2	2	1	1	2	2	2
1	3	1	4	1	3	1	2	1	2	1	2	2
1	3	1	4	3	3	3	2	1	2	2	2	3
1	3	2	4	2								1
1	3	2	4	3	3	2	2	1	2	3	3	1
1	3	2	4	3	2	2	2	1	2	2	1	1
1	3	2	4	3	2	2	2	1	1	1	1	1
1	3	2	4	3	3	1	2	1	2	2	2	1
1	3	2	4	2	2	1	2	1	1	1	2	2
1	3	2	4	3	2	2	2	1	1		2	2
1	3	2	4	1	2	1	2	1	2	2	2	2
1	3	2	4	3	3	2	2	1	1	1	1	2
1	3	2	4	2	3	1	2	1	1	1	1	3
1	3	1	4	2	2	2	2	1	1	2	2	1
1	3	1	4	3	3	2	2		1		2	1
1	3	1	4	1	2	2	2	1	2	1	3	1
1	3	1	4	2	1	1	2		1		2	1
1	3	1	4	3	3	3	2	1	2	1	2	2
1	3	1	4	1	1	1	2	1	2	2	2	2
1	3	1	4	1	3	3	2	1	2	1	2	2
1	3	1	4	3	3	1	2	1		1	2	2
1	3	2	4	1	3	1	2	1	2	2	2	1
1	3	2	4	3	3	3	2	1	2	1	1	1
1	3	2	4	3	3	1	2	2	2	2	2	1
1	3	2	4	1	1	1	2	2	2	1	2	1
1	3	2	4	2	2	1	2	1	1	1	1	1
1	3	2	4	2	2	3	2	2	2		2	1
1	3	2	4	2	3	1	2	1	2	2	2	1
1	3	2	4	1	3	2	2		2	2	2	2
1	3	2	4	1	3	2	2	1	2	2	2	2
2	3	1	4	3	3	1	2	1	2		2	1
2	3	1	4	2	3	3	2	1	1	2	1	1
2	3	1	4	1	3	1	2	2	2	2	2	1
2	3	1	4	3	3	1	2	1	1		2	1
2	3	1	4	3	2	2	2	1	1	1	1	1
2	3	1	4	2	3	2	2	1	2	1	1	1
2	3	1	4	3	2	2	2	2	2	1	1	2
2	3	1	4	2	3	3	2	1	1	2	2	3
1	2	1	4	2	2	1	2	1	2	2	1	2
1	2	1	4	3	3	1	2	1	2	2	1	2
1	2	1	4	3	2	1	2	1	2	2	1	3
1	2	1	4	2	2	2	2	1	2		1	3
1	2	1	4	3	1	2	2	1	2	2	2	3
1	2	1	4	3	3	2	2	1	2	2	2	3
1	2	1	4	3	1		2	1	2	2	1	3
1	2	1	4	3	2	2	2	1	2		2	3
1	3	1	4	2	2	3	2	1	1	1	2	1
1	3	1	4	1	3	1	2	1	2	1	2	1
1	3	1	4	3	1	1	2	1	2	2	2	1
1	3	1	4	3	3	1	2	1	1	2	2	2
1	3	1	4	2	3	2	2	1	1	1	2	2
1	3	1	4	2	2	3	2	1	2	1	1	2
2	3	2	4	1	3	3	2		1		1	1
2	3	2	4	1	3	3	2	1	1	1	2	2
2	3	2	4	2	2	2	2	1	2	1	2	2
2	3	2	4	2	3	3	2	1	2	2	2	2
2	3	2	4	1	3	1	2	1	2	2	2	2
2	3	2	4	1	3	3	1	1	1	2	1	2
2	3	2	4	1	3	3	2	1	1	1	2	2
2	3	2	4	2	3	3	2	1	1	1	2	2
2	3	2	4	2	3	3	2	1	1	1	2	2
2	3	2	4	3	3	3	2	1	2	2	2	2
2	3	2	4	2	3	3	2	1	1	2		2
2	3	2	4	3	3	2	2	1	2	2	2	3
2	3	2	4	2	3	3	2	1	1	2	2	3
2	3	2	4	2	3	3	2	1	1	1		3
2	3	2	4	2	3	3	2	1	1	2	2	3
1	3	2	4	2	3	1	2	1	2		2	1
1	3	2	4	2	3	1	2	1	2	1	2	1
1	3	2	4	2	3	1	2	1	2	2	2	2
1	3	2	4	3	3	1	2	1	2	2	2	2
1	3	2	4	2	2	2	2	1	2	2	2	2
1	3	2	4	3	3	1	2	1	1	1	1	3
2	3	2	4	3	3	2	2		2	2	1	1
2	3	2	4	2	2	2	2	1	1	1	1	1
2	3	2	4	2	3	1	2	1	2	2	2	1
2	3	2	4	1	3	1	2	2	2	1	2	1
2	3	2	4	2	2	1	2	2	2	1	2	2
2	3	2	4	2	3	1	2	1	2	1	2	2
2	3	2	4	2	3	3	2	1	1	1	2	2
2	3	2	4	2	3	1	2	1	2	1	2	2
2	3	2	4	1	2	1	2	1	1		2	2
2	3	2	4	1	2	2	2	1	1	1	2	2
2	3	2	4	1	3	2	2		1		1	3
1	2	2	4	3	2	1	2	1	1	1	1	1
1	2	2	4	3	3	2	2		1		1	1
1	2	2	4	1	3	2	2	1	2	2	1	1
1	2	2	4	2	2	1	2	1	2		1	1
1	2	2	4	3								1
1	2	2	4	3	1	1	2	1	2		2	2
1	2	2	4	1	2	3	2	1	1	1	1	2
1	2	2	4	3	1	2	2	1	2	1	2	2
1	2	2	4	3	3	2	2	1	2	1	1	2
1	2	2	4	1	3	1	2	1	2	1	2	2
1	2	2	4	3	2	1	2	1	2	2	2	3
2	3	1	4	3	3	2	2	1	2	2	2	1
2	3	1	4	2	2	2	2	1	1	1	2	1
2	3	1	4	2	3	3	2	1	1	2	2	2
2	3	1	4	3	3	3	2	1	2	1	2	2
2	3	1	4	1	3	3	2	1	2	2	3	2
2	3	1	4	1	2	1	2	1	2	2	3	3
2	3	1	4	2	3	1	2		1		2	3
1	3	1	4	1	3	1	2	1	2	1	1	1
1	3	1	4	3	3	3	2	1	1	1		1
1	3	1	4	1	2	1	2	1	1	2	2	1
1	3	1	4	1	2	1	2	1	2	2		1
1	3	1	4	1	2	1	2	1	1	2	2	1
1	3	1	4	2	3	1	2	1	2	2	1	2
1	3	1	4	2	3	1	2	1	2	2	1	2
1	3	1	4	1	1	1	2	1	2	2	2	2
1	3	1	4	2	2	1	2	1	1	2	2	2
1	3	1	4	1	2	1	2	1	2	2	2	2
1	3	1	4	2	3	1	2	1	1	2	1	3
1	3	1	4	3	3	1	2	1	2	1	1	1
1	3	1	4	2	3	1	2	1	1	2	3	2
1	3	1	4	2	2	2	2	1	1	1	1	2
1	3	1	4	3	3	1	2	1	1	1	1	2
1	3	2	4	3	3	2	2	2	2	1	1	1
1	3	2	4	3	1	1	2	1	2	1	1	2
1	3	2	4	1	2	2	2	1	1	1	1	2
1	3	2	4	2	1	1	2	2	2	1	2	2
1	3	2	4	2	3	3	2	2	2	1	2	2
1	3	2	4	3	3	3	2	1	1	2	2	2
1	3	2	4	2	2	2	2	1	1	2	1	2
1	3	2	4	3	2	2	2	2	2	2	2	2
1	3	2	4	2	1	1	2	1	1	1	1	3
2	3	2	4	3	1	1	2	2	2	1	2	1
2	3	2	4	1	3	1	1	2	2	2	1	1
2	3	2	4	2	3	1	2	1	2	2	2	1
2	3	2	4	3	3	2	2	1	1	2	1	1
2	3	2	4	3	2	1	2	1	2	1	2	1
2	3	2	4	3	2	1	2	1	1	2	2	2
2	3	2	4	3	3	1	2	1	1	1	1	2
2	3	2	4	3	3	1	2		2		2	2
2	3	2	4	3	3	2	2	1	2	2	2	2
2	3	2	4	2	3	1	2	1	2	2	1	2
1	3	2	4	1	3	1	2	1	1	2	2	1
1	3	2	4	1	3	1	2	1	2	2	3	1
1	3	2	4	3	2	1	2	1	1	2	3	2
1	3	2	4	2	2	3	2	1	2	2	2	2
1	3	2	4	2	2	2	2	1	1	2	2	2
1	3	2	4	1	3	3	2	1	2	2	3	2
1	3	2	4	2	2	2	2	1	1	2	1	2
1	3	2	4	1	2	1	2	1	2	2	1	2
1	3	2	4	2	3	2	2	1	1		2	3
1	3	2	4	2	1	3	2	1		1	2	3
1	3	2	4	1	1	2	2	1	2	2	2	3
1	3	1	4	2	3	1	2	2	2	1	1	1
1	3	1	4	1	2	1	2	1	2	2	1	1
1	3	1	4	3	3	1	2	1	2	1	1	2
1	3	1	4	3	1	1	2	1	2	2	2	2
1	3	1	4	3	3	1	2	1	2	1	2	2
1	3	1	4	2	3	1	2	1	2	2	1	2
1	3	1	4	3	2	1	2	1	2	1	1	3
1	3	1	4	2	3	2	2	1	2	1	1	3
1	3	1	4	2	3	2	2	1	2	2	1	3
1	3	1	4	2	2	2	2	1	1	1	2	3
2	3	1	4	3	3	1	2	1	1	1	1	1
2	3	1	4	3	1	1	2	1	2	1	2	1
2	3	1	4	2	3	2	2	1	1	2	2	1
2	3	1	4	3	3	1	2	2	2	1	2	1
2	3	1	4	3	3	1	2	1	2	1	2	2
2	3	1	4	1	3	2	2	1	2	1	2	3
2	3	1	4	3	3	2	2	1		1	2	3
2	3	1	4	2	3	1	2	1	2	1	2	3
2	3	1	4	2	3	3	2	1	2	2	2	3
1	3	2	4	3	3	3	2	2	2	2	1	1
1	3	2	4	3	2	1	2	1	2	2	2	2
1	3	2	4	3	3	2	2	1	1	1	2	2
1	3	2	4	2	3	1	2	1	2	2	2	2
1	3	2	4	3	2	1	2	1	2	2	2	2
1	3	2	4	1	2	1	2	1	1	2	1	2
1	3	2	4	1	2	1	2	1	2	2	2	3
1	2	1	4	2	3	1	2	1	2	1	1	1
1	2	1	4	3	3	2	2	1	1	1	2	2
1	2	1	4	2	2	1	2	1	2	2	1	2
1	2	1	4	2	3	2	2	1	1	2	2	2
1	2	1	4	3	2	2	2	1	1	1	2	2
1	2	1	4	3	2	1	2	1	2	1	2	2
1	2	1	4	1	3	2	2	1	1	1	1	3
1	2	1	4	2	1	1	2		2	1	2	3
1	3	1	4	3	3	1	2	1	1	1	1	1
1	3	1	4	3	3	1	2	1	2	2	2	1
1	3	1	4	3	2	3	2		2	3	2	1
1	3	1	4	3	2	3	2	1	1	1	2	1
1	3	1	4	3	3	2	2	1	1	1	1	1
2	3	1	4	2	3	1	2	1	1	1	2	1
2	3	1	4	1	3	3	2	2	2	1	1	2
2	3	1	4	1	3	3	2		1		1	2
2	3	1	4	3	3	2	2	1	2	1	1	2
2	3	1	4	3	3	3	2	1	2	1	1	3
2	3	1	4	3	3	3	2	1	1	1	1	3
1	3	2	4	3	3	2	2	1	2	1	1	1
1	3	2	4	3	3	1	2	1	2	1	1	1
1	3	2	4	3	3	2	2	1	2	1	2	1
1	3	2	4	3	3	1	2	1	2	2	2	2
1	3	2	4	2	1	2	2	1	2	2	2	2
1	3	2	4	1	2	3	2	1	1	1	2	3
1	3	2	4	3	3	1	2	1	2	1	1	1
1	3	2	4	2	3	2	2		2		2	1
1	3	2	4	3	2	3	2	1	1	2	1	1
1	3	2	4		3		2	1	2	1	1	2
1	3	2	4	2	1	2		1		3	2	3
2	3	1	4	1	3	1	2	1	2	2	2	1
2	3	1	4	3	3	2	2	1	1	1	1	1
2	3	1	4	3	3	2	2	1	2	2	2	1
2	3	1	4	2	3	2	2	1	1	1	2	2
2	3	1	4	1	3	1	2	1	1	1	1	2
2	3	1	4	2	3	1	2	1	2	1	1	2
2	3	1	4	2	3	2	2	1	2	1	1	2
2	3	1	4	3	3	2	2	1	1	1	1	2
2	3	1	4	2	3	1	2	1	1	1	1	2
2	3	1	4	2	3	1	2	1	1	1	1	3
2	3	1	4	2	2	2	2		2	2	2	1
2	3	1	4	2	3	1	2	1	1	1	2	1
2	3	1	4	2	3	2	2	1	1	1	2	2
2	3	1	4	1	1	1	2	1	1	2	2	2
2	3	1	4	2	3	3	2	1	2	2	1	3
2	3	1	4	2	2	1	2		2		3	3
2	3	1	4	2	3	1	2	1	2	2	1	3
1	3	1	4	1	3	1	2	1	2	2	3	1
1	3	1	4	2	2	1	2	1	2	2	1	2
1	3	1	4	2	3	1	2	1	2	1	1	2
2	3	2	4	1	3	2	2	2	2	1	2	1
2	3	2	4	3	3	1	2	1	1	1	1	1
2	3	2	4	2	3	2	2	1	2	2	2	1
2	3	2	4	3	3	2	2		2		2	2
2	3	2	4	1	2	1	2	1	1	2	2	2
2	3	2	4	3	3	2	2	1	2	2	1	2
2	3	2	4	1	2	2	2		2	2	1	2
2	3	2	4	1	3	3	2	1	2	1	1	2
2	3	2	4	2	2	2	2	1	1	2	2	2
2	3	2	4	1	2	1	2	1	2	2	1	2
2	3	2	4	2	3	2	2	1	2	2	2	2
2	3	2	4	3	3	1	2			2	3	2
2	3	2	4	2	2	1	2	1	1	2	2	2
2	3	2	4	1	3	2	2	1	1	1	1	3
2	3	2	4	3	3	2	2	1	1	1	3	3
2	3	2	4	1	2	1	2	1	2	1	1	1
2	3	2	4	3	2	2	2	1		1	2	1
2	3	2	4	3	2	3	2		1		1	1
2	3	2	4	1	2	3	2		2		2	1
2	3	2	4	3	2	1	2	1	2	1	1	1
2	3	2	4	2	2	2	2	1	1	1	2	2
2	3	2	4	3	1	1	2	1	2	1	2	2
2	3	2	4	1	3	3	2	1	2	1	2	2
2	3	2	4	2	2	2	2	1	1	1	2	3
1	3	1	4	2	2	1	2	1	2	2	2	1
1	3	1	4	2	3	2	2	1	2	2	2	1
1	3	1	4	2	2	2	2	1	1	1	2	2
1	3	1	4	2	2	2	2	1	1	1	3	2
1	3	1	4	2	2	2	2	1	1	1	1	2
1	3	1	4	2	2	2	2	1	1	1	1	2
1	3	1	4	2	3	2	2	1	1	1	2	2
1	3	1	4	2	3	3	2	1	1	1	1	2
1	3	1	4	2	3	2	2	1	1	1	2	2
1	3	1	4	3	3	3	2		1		2	3
1	3	1	4	2	2	1	2	1	1	1	1	3
1	3	2	4	1	3	1	2	1	2	1	2	1
1	3	2	4	3	3	1	2		2		2	1
1	3	2	4	2	3	1	2	1	2	2	2	2
1	3	2	4	3	3	2	2	1	2	2	2	2
1	3	2	4	1	3	2	2	2	2	2	2	2
1	3	2	4	3	3	1	2	1	1	1	1	2
1	3	2	4	2	3	3	2	1	2	2	1	2
1	3	2	4	1	3	1	2	1	2	2	2	2
1	3	2	4	2	1	1	2	2	2	2	3	1
1	3	2	4	3	3	2	2	1	2	2	1	1
1	3	2	4	3	3	3	2	1	2	1	2	2
1	3	2	4	3	1	1	2	1	1	2	2	2
1	3	2	4	2	2	1	2	1	2	1	1	2
1	3	2	4	1	3	2	2	1	2	1	2	2
1	3	2	4	3	3	1	2	1	1	1	2	2
1	3	2	4	1	1	1	2	1	1	2	1	2
1	3	2	4	3	1	2	2	1	1	1	2	2
1	3	2	4	1	3	1	2	1	1	1	2	2
1	3	2	4	3	3	2	2	1	1	2	2	2
1	3	1	4	2	2	2	2		1	2	2	1
1	3	1	4	2	2	2	2		2	2	2	1
1	3	1	4	2	1	3	2	1	1	1	2	1
1	3	1	4	2	2	1	2	1	1	1	2	1
1	3	1	4	1	3	1	2	1	2	2	2	2
1	3	1	4	3	2	1	2	1	2	2	2	2
1	3	1	4	3	3	2	2	1	1	2	2	2
1	3	1	4	1	2	2	2	1	2	1	2	2
1	3	1	4	1	3	1	2	1	2	1	1	2
1	3	1	4	1	3	3	2	1	2	2	3	3
1	3	2	4	2	2	2	2	1	1	1	1	1
1	3	2	4	2	2	3	1				2	1
1	3	2	4	3	3	3		1		2	2	2
1	3	2	4	2	3	3	1	1	1	1	2	2
2	2	1	4	3	3	2	2	1	2		1	1
2	2	1	4	3	3	2	2	1	2	1	1	1
2	2	1	4	3	3	2	2	1	2		1	1
2	2	1	4	3	3	2	2	1	2	2	2	1
2	2	1	4	3	3	3	2	1	2	1	1	2
2	2	1	4	3	3	2	2		2	2	1	2
2	2	1	4	2	3	3	2	1	2		2	2
2	2	1	4	3	3	2	2	1	2	1	1	2
1	3	1	4	2	3	1	2	1	2	1	2	1
1	3	1	4	3	2	2	2	1	1	2	1	2
1	3	1	4	3	3	2	2	1	1	2	1	2
1	3	1	4	3	2	3	2		2	2	1	2
1	3	1	4	2	3	1	2	1	2	1	2	2
1	3	1	4	2	3	1	2	1	2	2	2	2
1	3	1	4	1	3	2	2	1	2	1	2	3
1	3	1	4	1	3	2	2	1	2	1	2	3
1	3	1	4	1	3	2	2	1	2	1	2	3
1	3	1	4	3	3	3	2	1	1	1	1	3
2	3	1	4	2	3	1	2	1	2	1	1	1
2	3	1	4	2	2	2	2	1	1	1	1	1
2	3	1	4	3	3	2	2	1	1	1	2	2
2	3	1	4	2	2	1	2	1	2	1	2	2
2	3	1	4	2	3	1	2	1	2	2	2	2
2	3	1	4	2	3	3	2	2	2	1	1	2
2	3	1	4	2	1	2	2	1	1	2	2	3
1	3	1	4	3	3	2	2	1	2	2	1	1
1	3	1	4	1	2	2	2	1	2	2	2	1
1	3	1	4	2	3	1	2	2	2	1	2	1
1	3	1	4	3	3	1	2	1		2	2	1
1	3	1	4	2	3	1	2	1	1	1	1	1
1	3	1	4	2	3	1	2	1	1	2	2	1
1	3	1	4	3	2	1	2	1	1	1	1	1
1	3	1	4	2	2	1	2	1	2	2	2	1
1	3	1	4	2	2	2	2	2	2	1	2	2
1	3	1	4	3	3	2	2	2	2	2	1	1
1	3	1	4	3	3	1	2	1	2	1	1	1
1	3	1	4	3	3	2	2	1	2	2	1	2
1	3	1	4	3	3	2	2	2	2	1	1	3
1	3	1	4	2	3	1	2	1	2	2	2	1
1	3	1	4	3	2	1	2	1	2	1	1	1
1	3	1	4	3	2	2	2	2	2	1	1	1
1	3	1	4	1	3	2	2	1	1	2	1	1
1	3	1	4	2	2	1	2	1		2	3	1
1	3	1	4	1	3	1	2	1	1	1	1	1
1	3	1	4	3	3	3	2	2	2	2	2	1
1	3	1	4	3	2	1	2	1	2	1	1	2
1	3	1	4	1	3	1	2	1	1	1	1	2
1	3	1	4	1	2	1	2	1	2	1	1	2
1	3	1	4	2	3	3		1		2	2	2
1	3	1	4	1	2	1	2		2	1	1	2
1	3	1	4	3		3	1	2	2		3	2
1	3	1	4	1	3	2	2		2	2	2	1
1	3	1	4	2	3	3	2	1	1	1	2	2
1	3	1	4	2	3	2	2	1		2	2	2
1	3	1	4	2	3	1	2	1	2	2	1	2
1	3	1	4	3	3	1	2		2		2	3
1	3	1	4	2	1	1	2	1	1	1	1	1
1	3	1	4	2	2	2	2	1	1	1	2	1
1	3	1	4	2	1	2	2	1	1	1	1	1
1	3	1	4	2	2	2	2	1	1	2	2	2
1	3	1	4	3	1	1	2	1	2	2	1	2
1	3	1	4	1	3	2	2		1		1	2
1	3	1	4	2	2	2	2	1	1	1	1	2
1	3	1	4	1	3	1	2	1	2	2	1	2
1	3	1	4	3	3	1	2	1	2	1	2	2
1	3	1	4	2	3	1	2	1	2	2	2	2
1	3	1	4	3	3	1	2	1	2	2	1	2
1	3	1	4	2	2	2	2	1	1	2	2	3
1	3	1	4	2	2	2	2	1	1	1	1	3
2	3	1	4	3	3	1	2	1	2	2	2	1
2	3	1	4	3	3	1	2	1	2	1	1	2
2	3	1	4	3	3	2	2	1	2		2	2
2	3	1	4	3	3	1	2	1	2	1	2	3
2	3	1	4	3	3	2	2	1	1	1	2	3
2	3	1	4	2	2	1	2	1	2	2	3	1
2	3	1	4	2	2	2	2	1	1	2	2	1
2	3	1	4	2	2	1	2	1	1	2	2	1
2	3	1	4	1	2	1	2	2	2	1	1	1
2	3	1	4	2	2	2	2	1	1	2	1	1
2	3	1	4	2	3	2	2	1	2	2	2	1
2	3	1	4	2	2	1	2	1	1	2	2	2
2	3	1	4	2	2	2	2	1	2	2	1	2
2	3	1	4	1	2	2	2	1	2	2	2	2
2	3	1	4	2	2	1	2	1	1	2	1	2
1	3	2	4	2	3	1	2	1	1	1	1	1
1	3	2	4	3	3	1	2	1	2	2	3	1
1	3	2	4	2	3	1	2	1	2	2	3	1
1	3	2	4	2	2	2	2	1	1	1	1	1
1	3	2	4	3	2	2	2	1	1	1	1	1
1	3	2	4	1	1	1	2	1	1	1	3	2
1	3	2	4	3	3	3	2	1	2	2	2	2
1	3	2	4	1	1	1	2	1	2	2	3	3
1	3	2	4	1	1	1	2	1	2	1	3	3
1	3	2	4	2	3	3	2	1	1	1	1	3
1	2	2	4	2	2	2	2	1	2		1	1
1	2	2	4	1	3	2	2	1	2	2	2	1
1	2	2	4	3	2	1	2	1	2		1	1
1	2	2	4									1
1	2	2	4	3	3	2	2	1	1	1	1	1
1	2	2	4	2	3	2	2	1	1	1	2	1
1	2	2	4	3	2	1	2	1	2	2	1	1
1	2	2	4	2	2	1	2	1	2	1	1	2
1	3	1	4	3	2	2	2	1	2	2	1	1
1	3	1	4	3	1	1	2	1	1	1	2	1
1	3	1	4	2	3	1	2	1	1	1	1	2
1	3	1	4	3	3	1	2	1	2	2	1	2
1	3	1	4	2	3	3	2	2	2	1	2	2
1	3	1	4	2	1	1	2		2	2	2	2
1	3	1	4	3	3	2	2	1	2	1	2	2
1	3	1	4	3	1	3	2	1	2	1	1	3
1	2	2	4	3	2	1	2	1	1	2	1	1
1	2	2	4	3	3	1	2	1	2	1	2	1
1	2	2	4	3	3	1	2	1	2	1	1	2
1	2	2	4	2	3	2	2	1	2	2	2	3
1	2	2	4	3	3	1	2	2	2	1	1	3
1	3	1	4	3	3	1	2	1	2	2	1	1
1	3	1	4	2	3	1	2	1	2	2	2	1
1	3	1	4	3	2	1	2	2	2	2	2	2
1	3	1	4	2	2	1	2	1	2	2	2	2
1	3	1	4	1	3	2	2	1	1	1	2	2
1	3	1	4		1	2	2	1	1	1	2	2
1	3	1	4	2	2	2	2	1	2	2	2	2
1	3	1	4	1	2	1	2	1	2	1	2	2
1	3	1	4	2	3	1	2	1	1	1	2	2
1	3	1	4	2	1	1	2	1	1	1	2	2
1	3	1	4	1	2	3	2	2	2	2	2	3
2	3	1	4	3	3	2	2	1	1	1	2	2
2	3	1	4	2	3	1	2	1	2	2	2	2
2	3	1	4	2	3	1	2	1	1	1	2	2
2	3	1	4	3	3	1	2	1	2	2	2	2
2	3	1	4	3	2	1	2	1	1	1	1	2
2	3	1	4	3	3	1	2	1	2	1	1	2
2	3	1	4	2	3	1	2	1	2	2	1	1
2	3	1	4	2	3	1	2	1	2	2	1	1
2	3	1	4	3	3	1	2	1	2		1	1
2	3	1	4	3	3	2	2		2		1	2
2	3	1	4	2	2	1	2	1	1	1	1	2
2	3	1	4	3	3	1	2	1	2	1	1	2
2	3	1	4	3	3	1	2	1	2	2	1	2
2	3	2	4	3	3	3	2	1	2	1	2	1
2	3	2	4	3	2	1	2	1	1	1	1	1
2	3	2	4	3	2	1	2	1	2	1	2	2
2	3	2	4	2	3	1	2	1	1	1	1	2
2	3	2	4	3	3	1	2	1	1	1	2	2
2	3	2	4	2	2	2	2	1	1	2	1	2
2	3	2	4	2	2	1	2	1	2	2	1	2
2	3	2	4	3	3	1	2	1	2	1	2	3
2	3	2	4	3	3	1	2	1	2	1	2	3
2	3	2	4	3	3	2	2	1	2		2	3
2	3	2	4	3	3	2	1	1	2	1	1	1
2	3	2	4	2	3	2	2	1	2	1	1	1
2	3	2	4	3	1	1	2	1	1	1	1	1
2	3	2	4	3	3	1	2	1	1	2	1	1
2	3	2	4	2	2	2	2	1	1	1	2	1
2	3	2	4	3	3	2	2	1	2	1	1	1
2	3	2	4	3	3	3	2	1	1	2	1	2
2	3	2	4	3	3	2	2	1	1	1	1	2
2	3	2	4	3	3	1	2	1	2	2	1	2
2	3	2	4	3	2	1	2	1	2	1	1	3
1	3	1	4	2	3	2	2	1	2	2	2	1
1	3	1	4	2	2	2	2	1	1	1	2	1
1	3	1	4	3	3	1	2		2	2	1	1
1	3	1	4	3	2	1	2	1	2	2	1	1
1	3	1	4	3	3	3	2	1	2	2	1	1
1	3	1	4	3	2	1	2	1	2	2	1	1
1	3	1	4	3	1	1	2	1	1	2	1	1
1	3	1	4	1	3	1	2	1	2	2	1	1
1	3	1	4	2	3	1	2	1	2	2	2	1
1	3	1	4	3	2	1	2	1	2	2	1	2
1	3	1	4	3								2
1	3	2	4	2	3	2	2	1	2	2	2	1
1	3	2	4	1	2	1	2	1	1	2	1	1
1	3	2	4	1	3	1	2	1	1	2	2	1
1	3	2	4	1	3	1	2	1	2	1	1	1
1	3	2	4	2	2	1	2	1	2	2	1	1
1	3	2	4	3	2	2	2	1	2	1	2	1
1	3	2	4	3	2	2	2	1	2	1	3	2
1	3	2	4	2	2	1	2	1	1	2	2	2
1	3	2	4	2	3	3	2	1	2	1	1	2
1	3	2	4	3	3	2	2	1	2	3	2	2
1	3	2	4	3	2	1	2	1	2	2	1	3
1	3	2	4	2	3	2	2	1	1	2	1	3
1	3	2	4	1	3	2	2	1	1	2	1	3
2	3	2	4	2	3	3	2	1	2	2	2	1
2	3	2	4	3	3	3	2	1	2	2	2	2
2	3	2	4	2	2	1	2	1	1	1	2	2
2	3	2	4	2	3	3	2		2		1	2
2	3	2	4	3	3	2	2	1	1	1	1	2
2	3	2	4	3	2	1	2	1	1	1	1	2
2	3	2	4	3	3	2	2	1	2	1	1	2
2	3	2	4	3	2	2	2	1	1	1	1	2
2	3	2	4	3	3	2	2	1	2	2	1	2
2	3	2	4	1	3	2	2	1	2	1	1	2
2	3	2	4	3	3	2	2	1	2	2	2	3
2	3	2	4	2	2	2	2	2	2	2	2	1
1	2	2	4	1	2	2	2	1	2	2	1	1
1	2	2	4	3	2	1	2	1	2	2	1	2
1	2	1	4	2	2	1	2	1	1	1	2	1
1	2	1	4	3	3	2	2	1	1	1	1	1
1	2	1	4	3	3	1	2	1	1	1	1	1
1	2	1	4	1	3	2	2	1	2	2	2	1
1	2	1	4	2	3	1	2	1	2	2	2	2
1	2	1	4	2	3	1	2	1	1	1	2	2
1	2	1	4	2	3	2	2	1	2	2	1	2
1	2	1	4	3	3	2	2	1	2	2	2	2
1	2	1	4	3	3	2	2	1	2	1	2	2
1	2	1	4	2	3	2	2	1	1	1	2	3
2	3	1	4	2	2	2	2	1	2	1	1	1
2	3	1	4	3	2	1	2	1	2	2	1	1
2	3	1	4	3	3	2	2	1	2	2	1	1
2	3	1	4	3	3	1	2	1	1	1	1	2
2	3	1	4	3	3	1	2	1	2	2	2	2
2	3	1	4	2	3	1	2	1	2	2	2	2
2	3	1	4	3	2	2	2	1	2	1	1	2
2	3	1	4	3	2	2	2	1	1	1	1	2
2	3	1	4	3	2	2	2	1	1	1	1	2
2	3	1	4	2	3	2	2	1	1	1	1	2
2	3	1	4	3	3	1	2	1	2	1	2	3
2	3	2	4	3	3	1	2	1	2	2	1	1
2	3	2	4	3	1	1	2	1	2	2	1	1
2	3	2	4	2	2	2	2	1	1	2	2	1
2	3	2	4	1	3	2	2	1	1	2	2	1
2	3	2	4	1	1	1	2	1	2	2	2	1
2	3	2	4	1	2	2	2	1	2	2	2	1
2	3	2	4	2	3	1	2	1	2	2	1	1
2	3	2	4	3	3	1	2	1	2	2	2	2
1	3	1	4	2	2	1	2	1	2	2	1	1
1	3	1	4	1	3	1	2	1	2	2	2	1
1	3	1	4	2	3	1	2	1	2	2	1	1
1	3	1	4	2	3	2	2	1	1	1	2	2
1	3	1	4	3	2	1	2		2	2	3	2
1	3	1	4	3	2	2	2	1	1	2	2	2
1	3	1	4	3	3	3	2	1	2	2		2
1	3	1	4	3	3	2	2	1	1	2	1	2
1	3	1	4	3	3	2	2	1	1	2	2	3
1	3	2	4	3	2	1	2	2	2	2	2	2
1	3	2	4	2	2	1	2	2	2	2	2	2
1	3	1	4	3	3	1	2	1	2	2	2	2
1	3	1	4	2	3	2	2	1	2	2	2	2
1	3	1	4	2	3	1	2	1	2	2	2	2
1	3	1	4	1	3	1	2	1	2	2	2	2
1	3	1	4	2	3	1	2	1	1	1	2	3
1	3	1	4	1	3	3	2	1	2	2	3	3
1	3	1	4	1	3	3	2	1	2	2	3	3
1	3	2	4	3	3	3	2	1	1	2	2	1
1	3	2	4	2	3	1	2	1	2	1	2	1
1	3	2	4	3	1	1	2	1	1	1		1
1	3	2	4	2	2	1	2	1	2	2	2	1
1	3	2	4	2		2	2	2	2	1	2	2
1	3	2	4	1	1	1	2	1	1	1	2	3
2	3	2	4	1	3	1	2	1	2	1	1	1
2	3	2	4	3	1	1	2	1	1	1	1	1
2	3	2	4	2	2	2	2	1	1	2	2	2
2	3	2	4	3	3	1	2	1	1	1	1	2
2	3	2	4	2	2	1	2	1	1	1	2	2
2	3	2	4	2	2	1	2	1	2	2	2	2
2	3	2	4	3	3	2	2	1	2	1	1	2
2	3	2	4	2	3	2	2		2	2	1	3
2	3	2	4	3	3	2	2	1	1	2	1	3
2	3	2	4	3	2	2	2	1	2	1	1	3
2	3	2	4	1	1	2	2	2	2	2	2	3
2	3	2	4	1	1	3	2	1		1	2	3
1	3	1	4	3	3	1	2	1	2	2	2	1
1	3	1	4	3	3	2	2	1	2	2	1	1
1	3	1	4	3	2	1	2	1	1	1	3	1
1	3	1	4	1	3	1	2	1	1	2	2	1
1	3	1	4	1	2	2	2	1	1	3	1	1
1	3	1	4	1	3	2	2	1	1	1	2	1
1	3	1	4	3	1	1	2	1	1	2	1	1
1	3	1	4	2	2	2	2	1	1	1	1	2
1	3	1	4	2	2	2	2	1	2	2	2	2
1	3	1	4	3	3	2	2	1	2	2	2	2
1	3	1	4	2	2	2	2	1	1	2	2	2
1	3	1	4	2	3	2	2	1	2	2	2	2
1	3	1	4	2	2	3	2	1	2	2	2	2
1	3	1	4	1	3	1	2	1	1	2	3	3
1	3	1	4	3	3	3	2	1	2	3	1	3
1	3	1	4	2	2	2	2	1	1	1	3	3
1	3	1	4	2	3	1	2	1	2	2	1	1
1	3	1	4	1	2	2	2	1	2	2	1	1
1	3	1	4	1	2	2	2	1	2	2	1	1
1	3	1	4	1	3	2	2	1	1	2	2	1
1	3	1	4	2	3	2	2	2	2	1	1	1
1	3	1	4	1	2	1	2	1	2	2	1	1
1	3	1	4	2	3	2	2	1	1	2	1	1
1	3	1	4	2	3	1	2	1	1	2	1	2
2	2	2	4	3	3	1	2	1	2	1	1	1
2	2	2	4	3	2	1	2	1	2	1	2	1
2	2	2	4	3	3	1	2	1	1	1	1	1
2	2	2	4	3	2	1	2	1	1	2	2	1
2	2	2	4	3	2	1	2	1	2	2	2	1
2	2	2	4	3	2	1	2	1	2	1	2	1
2	2	2	4	3	2	1	2	1	2	1	2	2
2	2	2	4	3	2	2	2	1	1	1	1	2
2	2	2	4	3	2	1	2	1	2	1	2	2
2	2	2	4	1	3	1	2	1	1	1	1	3
2	2	2	4	3	3	2	2	1	1	1	1	3
2	2	2	4	3	3	2	2	1		1	1	3
2	2	2	4	2	3	2	2	1	2	1	1	3
1	3	2	4	1	2	1	2	1	2	1	1	1
1	3	2	4	2	2	1	2	1	1	1	2	1
1	3	2	4	2	3	2	2	1	1	1	2	2
1	3	2	4	2	2		2	1	2	2	2	2
1	3	2	4	3	2	1	2	1	1	1	1	2
1	3	2	4	2	2	2	2	1	1		2	2
1	3	2	4	2	3	2	2		2		2	2
1	3	2	4	2	3	1	2	1	1	1	2	2
1	3	2	4	3	3	1	2	2	2	2	1	3
1	3	2	4	2	3	2	2	1	1	1	3	3
1	3	2	4	2	3	3	2	1	2	1	2	3
1	3	2	4	2	3	3	2	1	2	1	2	3
1	3	2	4	3	3	3	2	1	1	2	1	3
1	3	1	4	2	3	1	2	1	1	1	2	1
1	3	1	4	1	2	1	2	1	1	1	2	1
1	3	1	4	3	1	1	2		1		1	1
1	3	1	4	2	3	1	2	1	2	1	1	2
1	3	1	4	2	2	2	2	1	2	1	2	2
1	3	1	4	3	3	2	2	1	2	2	2	3
1	3	2	4	2	3	2	2	1		2	1	1
1	3	2	4	3	2	1	2	1	1	2	3	1
1	3	2	4	3	3	2	2		1	1	1	1
1	3	2	4	2	3	1	2	1	2	1	1	1
1	3	2	4	2	3	2	2	1	1	1	1	2
1	3	2	4	3	3	1	2	1	1	1	1	2
1	3	2	4	2	2	2	2	1		2	1	2
1	3	2	4	2	2	2	2	1	2	1	1	2
1	3	2	4	1	3	1	2	1	2	2	3	2
1	3	2	4	2	3	1	2	1	1	1	1	2
1	3	2	4	2	2	1	2	1	1	1	2	2
1	3	2	4	2	2	2	2	1	1	1	2	2
1	3	2	4	2	2	2	2	1		2	1	2
1	3	2	4	3	2	1	2	1	2	1	2	1
1	3	2	4	3	3	1	2	1	2	2	1	1
1	3	2	4	3	2	1	2		2		2	1
1	3	2	4	3	3	1	2	1	2	1	1	1
1	3	2	4	2	1	1	2	1	2	2	2	1
1	3	2	4	3	2	1	2	1	2	2	2	1
1	3	2	4	2	3	2	2	1	2	2	2	2
1	3	2	4		3	1	2	1	2	1	1	2
1	3	2	4	2	2	1	2	1	1	2	2	2
1	3	2	4	2	2	1	2	1	1	1	2	2
1	3	2	4	1	2	1	2	1	2	2	2	2
1	3	2	4	3	3	2	2	2	2	2	2	2
1	3	2	4	1	3	2	2	1	1	1	3	2
1	3	2	4	3	3	1	2	1	2	2	2	2
1	3	2	4	2	2	1	2	1	2	2	2	2
1	3	2	4	1	3	2	2	1	2	2	2	2
1	3	2	4	2	3	2	2	1	2	2	2	2
1	3	2	4	2	3	2	2	1	2	2	1	3
1	3	2	4	2	2	2	2	1	2	2	1	1
1	3	2	4	3	1	1	2	1	2	1	1	1
1	3	2	4	3	2	1	2	1	2	2	1	1
1	3	2	4	3	2	1	2	1		1	2	1
1	3	2	4	3	2	1	2	1	1	1	2	1
1	3	2	4	1	3	3	2	1	2	2	2	1
1	3	2	4	2	3	1	2	1	2	1	1	1
1	3	2	4	2	3	1	2	2	2	1	1	1
1	3	2	4	3	3	2	2	2		1	2	2
1	3	2	4	3	2	1	2	1	2	2	1	2
1	3	2	4	2		1	2	1	1	2	2	2
1	3	2	4	3	3	1	2	2	2	2	3	2
2	3	1	4	2	1	1	2	1	2	2	2	1
2	3	1	4	3	3	2	1	1	1	3	1	1
2	3	1	4	3	3	1	2	1	1	2	2	1
2	3	1	4	1	3	1	2	1	1	2	1	1
2	3	1	4	3	3	1	2	1	1	2	2	1
2	3	1	4	2	2	2	2	1	2	2	2	1
2	3	1	4	1	3	1	2	1	2	2	1	1
2	3	1	4	2	2	1	2	1	2	1	2	2
2	3	1	4	3	3	2	2	1	2	2	2	2
2	3	1	4	2	3	1	2	1	2	2	2	2
2	3	1	4	1	3	3	2	2	2	2	2	2
2	2	2	4	2	2	2	2	1	1	1	1	2
2	2	2	4	2	3	3	2	1	2	1	3	2
2	2	2	4	2	2	1	2	1	2	2	2	3
2	2	2	4	2	1	2	2	1	1	1	1	3
1	3	2	4	1	3	3	2	1	2	1	2	1
1	3	2	4	2	3	1	2	2	2	2	1	1
1	3	2	4	2	3	3	2	1	2	1	1	2
1	3	2	4	1	2	2	1	1	1	1	1	2
1	3	2	4	2	3	2	2	1	2	2	2	2
1	3	2	4	2	2	2	1	1	1	1	2	2
1	3	2	4	3	3	2	2	2	2	2	1	2
1	3	2	4	2	2	3	2	1	1	1	1	2
1	3	2	4	2	3	3	2	1	1	2	2	2
1	3	2	4	3	3	2	2	1	2	2	2	3
1	3	2	4	1	3	2	2	1	1	1	1	3
1	3	2	4	2	3	2	2	1	2	1	2	3
2	3	1	4	3	3	1	2	1	1	1	1	1
2	3	1	4	3	3	1	2	1	1	1	1	1
2	3	1	4	3	3	1	2	1	1	1	1	1
2	3	1	4	3	3	1	2	1	1	1	1	1
2	3	1	4	2	3	1	2	1	1	1	1	1
2	3	1	4	1	1	1	2	1	1	1	1	1
2	3	1	4	2	3	1	2	1	1	1	1	1
2	3	1	4	2	2	1	2	1	1	1	1	2
2	3	1	4	2	2	1	2	1	1	1	1	2
2	3	1	4	2	2	1	2	1	1	1	1	2
2	3	1	4	1	3	1	2	1	1	1	1	2
2	3	1	4	2	2	1	2	1	1	1	1	2
2	3	1	4	2	2	1	2	1	1	1	1	2
2	3	1	4	2	3	1	2	1	2	1	1	1
2	3	1	4	2	3	3	2	1		2	1	1
2	3	1	4	1	3	3	2	2	2	2	3	1
2	3	1	4	1	3	3	2	1	1	1	2	1
2	3	1	4	2	3	3	2	1	2	2	2	1
2	3	1	4	2	3	1	2	1	1	2	1	1
2	3	1	4	1	3	3	2	1	2	2	1	1
2	3	1	4	2	3	3	2	1	2	2	2	2
2	3	1	4	1	3	3	2	1	1	1	2	2
2	3	1	4	3	3	2	2	1	1		1	1
2	3	1	4	1	2	1	2	1	1		2	1
2	3	1	4	2	3	1	2	2	2	2	2	2
2	3	1	4	1	2	3	2	1	1	1	1	3
1	3	2	4	3	3	1	2	1	1	1	1	1
1	3	2	4	3	3	2	2	1	2	2	1	1
1	3	2	4	1	3	1	2	2	2	1	2	2
1	3	2	4	2	3	2	2	1	1	1	1	2
1	3	2	4	1	2	2	2	1	2	2	2	2
1	3	2	4	3	1	2	2	1	1	1	1	2
1	3	2	4	2	3	3	2	1	2	2	1	2
1	3	2	4	2	3	1	2	2	2	2	1	2
1	3	2	4	3	2	3	2	1			1	2
1	3	2	4	2	3	1	2	2	2	1	1	2
1	3	2	4	3	3	1	2	1	1	1	1	2
1	3	2	4	3	3	1	2	1	1	1	1	2
1	3	2	4	2	3	2	2	1	1	1	1	3
1	2	1	4	1	3	1	2	1	1	2	2	1
1	2	1	4	3	3	3	2	1	1	1	1	1
1	2	1	4	3	3	1	2	1	1	1	1	1
1	2	1	4	2	2	2	2	1	1	1	1	2
1	2	1	4	3	3	3	2	1	1	1	1	2
1	2	1	4	3	3	3	2	1		1	1	2
1	2	1	4	3	3	3	2	1	1	2	2	2
1	2	1	4	1	3	2	2	1	2	2	2	2
1	2	1	4	2	3	3	2	1	1	1	1	3
1	2	1	4	2	1	2	2	1	1	1	1	3
2	3	1	4	3	2	2	2	1	2	2	1	2
2	3	1	4	2	3	2	2	1	1	1	1	2
2	3	1	4	3	3	1	2	1	1	2	1	2
2	3	1	4	2	3	1	2	1	1	2	1	2
2	3	1	4	3	3	2	2	1	2	1	1	2
1	3	2	4	3	3	2	2	1	2	2	2	1
1	3	2	4	2	3	1	2	1	2	2	2	1
1	3	2	4	2	3	1	2	1	2	2	2	1
1	3	2	4		2	1	2	1	1	1	2	1
1	3	2	4	2	3	1	2	1	1	2	2	1
1	3	2	4	3	3	1	2	1	2	2	2	1
1	3	2	4	3	3	1	2	1	1	1	2	1
1	3	2	4	2	3	3	2	1	2	2	2	2
1	3	2	4	2	3	2	2	1	2	1	3	2
1	3	2	4	2	3	2	2	1	1	1	1	2
1	3	2	4	1	3	3	2		2	2	3	2
1	3	2	4	1	2	1	2	1	2	2	2	2
1	3	2	4	3	3	2	2	1	2	2	3	2
1	3	2	4	2	3	1	2	1	1	1	2	2
1	3	2	4	3	3	2	2	1	2	1	1	2
1	3	2	4	2	3	3	2	1	1	1	1	3
1	3	2	4	2	2	1	2	1	1	2	1	3
1	3	2	4	3	2	1	2	1	2		2	3
1	3	2	4	3	2	1	2	1	1	2	2	3
1	3	2	4	1	3	1	2	1	2	2	2	3
2	3	1	4	2	2	1	2	1	1	1	2	1
2	3	1	4	2	2	1	2	1	1	1	2	1
2	3	1	4	1	2	1	2	1	2	1	1	1
2	3	1	4	2	2	1	2	1	2	1	2	2
2	3	1	4	3	3	3	2	1	1	1	2	2
2	3	1	4	3	3	3	2	1	2	2	2	2
2	3	1	4	3	3	1	2	1	2	2	1	2
2	3	2	4	2	3	1	2	1	2		2	1
2	3	2	4	2	3	3	2	1	1	2	2	1
2	3	2	4	3	3	2	2	1	2	2	1	1
2	3	2	4	2	2	1	2	2	2	1	2	1
2	3	2	4	3	2	1	2	1	1	1	2	2
2	3	2	4	3	3	1	2	1	1	1	2	3
2	3	1	4	2	3	1	2	1	2	2	2	1
2	3	1	4	2	3	2	2	1	2	2	1	1
2	3	1	4	2	3	2	2	1	2	2	1	1
2	3	1	4	1	2	1	2	1	2	2	1	1
2	3	1	4	3	3	1	2	1	2	2	1	2
1	2	2	4	3	3	1	2	1	1	1	1	1
1	2	2	4	3	2	1	2	1	2	2	2	1
1	2	2	4	1	3	1	2	1	2	2	2	1
1	2	2	4	3	3	1	2	1	2	1	2	1
1	2	2	4	2	2	2	1	1	2	2	1	1
1	2	2	4	1	3	2	2	1	1	2	2	1
1	2	2	4	2	2	2	2	1		1	1	2
1	2	2	4	1	3	2	2	1	2	2	2	2
1	2	2	4	2	2	2	2	1	1	1	1	2
1	2	2	4	1	1	3	2	2	2	1	1	3
1	2	2	4	2	2	1	2	1	2	2	2	3
1	2	2	4	1	3	3	2	1	2	1	2	3
1	3	2	4	3	3	1	2	1	2	2	1	1
1	3	2	4	2	3	1	2	1	2	2	1	1
1	3	2	4	1	2	1	2	1	2	2	2	1
1	3	2	4	1	3	1	2	1	2	1	1	1
1	3	2	4	3	3	1	2	1	1	2	3	1
1	3	2	4	3	2	2	2	1	2	1	2	2
1	3	2	4	1	3	2	2	1	2	2	1	2
1	3	2	4	3	3	2	2	1	1	2	2	3
1	3	2	4	1	2	2	2	1	1	2	2	1
1	3	2	4	2	3	2	2	1	2	2	2	1
1	3	2	4	2	2	2	2	1	2	2	2	1
1	3	2	4	2	3	2	2	1	2	2	1	1
1	3	2	4	1	3	1	2	1	2	2	2	1
1	3	2	4	1	2	3	2	1	2	2	2	1
1	3	2	4	1	3	2	2	1	1	1	2	1
1	3	2	4	3	2	1	2	1	1	1	2	2
1	3	2	4	2								3
2	3	2	4	1	3	1	2	1	1	1	1	1
2	3	2	4	3	2	3	2		2		2	1
2	3	2	4	3	3	1	2	1	2	2	1	1
2	3	2	4	2	2	1	2	1	2	2	2	1
2	3	2	4	2	2	1	2	1	1	1	1	2
2	3	2	4	2	3	2	2	1	1	1	1	2
2	3	2	4	1	3	1	2	1	1	1	1	2
2	3	2	4	2	3	1	2	1	2	1	1	2
2	3	2	4	2	3	1	2	1	1	1	1	2
2	3	2	4	3	3	3	2	1	2	1	2	2
2	3	2	4	2	3	2	2	1	2	2	2	2
2	3	2	4	2	3	3	2	1	1	1	1	3
2	3	2	4	3	3	1	2		2		2	3
2	3	2	4	2	2	2	2	1	1	1	1	3
2	3	1	4	1	3	2	2	1	1	2	2	1
2	3	1	4	3	3	1	2	1	1	2	2	2
2	3	1	4	2	3	3	1	1	2	1	1	2
2	3	1	4	2	3	1	2	1	1	1	1	2
2	3	1	4	2	3	2	2	1	2	1	1	2
2	3	1	4	1	3	2	2	1	2	1	1	3
2	3	1	4	2	3	2	2	1	1	1	1	3
2	3	1	4	2	3	3	2	1			2	3
2	3	1	4	2	3	3	2	1	1	1	2	3
2	3	1	4	2	3	2	2		1	1	1	3
1	3	2	4	3	3	3	2	1	1	2	1	1
1	3	2	4	2	3	1	2		1		2	1
1	3	2	4	2	2	3	2	1	1		1	1
1	3	2	4	3	3	1	2	1	2	2	1	1
1	3	2	4	2	2	2	2	1	2	2	2	1
1	3	2	4	2	2	2	2	1	2	1	2	1
1	3	2	4	3	3	2	2	1	1	1	2	1
1	3	2	4	3	3	3	2		2	1	1	1
1	3	2	4	2	3	3	2	1	1	2	2	1
1	3	2	4	2	3	1	2		1	1	2	1
1	3	2	4	1	1	2	2	1	2		2	1
1	3	2	4	3	3	2	2	1	1	2	2	1
1	3	2	4	3	2	2	2	1	2	2	3	1
1	3	2	4	2	2	2	2	1		1	3	1
1	3	2	4	2	3	1	2		1		2	1
1	3	2	4	3	3	2	2	1	2	2	2	1
1	3	2	4	1	2	3	2	1	2	2	2	1
1	3	2	4	2	2	2	2	1		2	2	1
1	3	2	4	3	2	1	2	1	2	2	2	1
1	3	2	4	2	3	3	2	1	1	1	2	2
1	3	2	4	3	3	3	2	1	1	1	3	2
1	3	2	4	3	3	3	2		2		1	2
1	3	2	4	3	3	1	2	1	2	1	1	2
1	3	2	4	1	3	2	2	1	2	2	2	2
1	3	2	4	2	2	2	2	2	2	1	2	2
1	3	2	4	2	3	2	2	1	1	1	2	2
1	3	2	4	3	3	2	2	1	2	2	2	2
1	3	2	4	2	3	2	2	1	2	2	3	2
1	3	2	4	3	1	2	2	1	2	1	2	2
1	3	2	4	1	3	1	2	1	1	2	1	2
1	3	2	4	2	3	2	2	1	2	2	2	2
1	3	2	4	2	2	2	2		1		2	2
1	3	2	4	2	2	2	2	1	1	1	2	2
1	3	2	4	2	3	1	2	1	2	1	2	2
1	3	2	4	1	3	3	2	1	1	2	2	2
1	3	2	4	3	2	2	2	1	2	2	2	2
1	3	2	4	3	2	2	2	1	1	2	3	2
1	3	2	4	3	3	3	2	1	2	2	2	2
1	3	2	4	2	3	2	2	1	2	1	2	2
1	3	2	4	3	2	2	2	1		2	2	2
1	3	2	4	3	3	3	2	1	2	2	2	2
1	3	2	4	2	3	2	2	1	2	1	2	2
1	3	2	4	2	2	2	2	1		2	2	2
1	3	2	4	3	2	1	2	1	2	2	2	2
1	3	2	4	2	3	2	2	1	2	2	2	2
1	3	2	4	2	3	3	2	1	2	1	3	3
1	3	2	4	1	3	1	2	2	2	1	1	3
1	3	2	4	3	3	2	2	1	2	2	2	3
1	3	2	4	3	2	2	2	1	1	1	2	3
1	3	2	4	3	3	1	2	1	2	1	2	3
1	3	2	4	3	3	3		1		2	2	3
2	3	1	4	2	3	2	2	1	2	2	2	1
2	3	1	4	2	3	2	2		2	2	2	1
2	3	1	4	1	3	2	2	1	2	2	2	1
2	3	1	4	2	1	1	2		2	2	1	1
2	3	1	4	3	3	1	2	1	1	2	2	1
2	3	1	4	3	3	1	2	1	2	2	1	1
2	3	1	4	3	3	2	2	1	2	2	1	2
2	3	1	4	1	2	2	2	1	2	2	2	2
2	3	1	4	1	1	1	2	1	2	2	2	2
2	3	1	4	2	2	2	2	1	2	2	2	2
2	3	1	4	3	2	1	2	1	1	2	2	2
2	3	1	4	2	3	1	2	1	2	2	3	2
2	3	1	4	2	3	3	2	1	2	1	2	2
2	3	1	4	3	3	1	2	1	2	2	1	3
1	2	2	4	2	3	3	2	1	2	2	1	2
1	3	1	4	1	3	1	2	2	2	1	2	1
1	3	1	4	1	3	1	2	1	2	1	2	1
1	3	1	4	1	3	3	2	1	2	2	1	1
1	3	1	4	1	3	1	2	1	2	1	1	1
1	3	1	4	3	2	1	2	1	1	2	1	1
1	3	1	4	3	1	1	2	1	2	1	2	2
1	3	1	4	3	3	2	2	1	2	2	1	2
1	3	1	4	2	3	2	2	1	2	2	2	2
1	3	1	4	2	2	2	2	1	2	1	2	2
1	3	1	4	2	2	2	2	1	1	1	2	2
1	3	1	4	2	2	2	2	1	1	1	2	2
1	3	1	4	2	3	2	2		2		2	3
1	3	1	4	2	2	1	2	1	2	2	2	1
1	3	1	4	2	1	1	2	2	2	2	2	1
1	3	1	4	3	2	1	2	1	2	1	2	2
1	3	1	4	1	3	1	2	1	1	2	3	2
1	3	1	4	1	1	1	2	1	2	1	3	2
1	3	1	4	3	3	3	2	1	2	1	2	2
1	3	1	4	3	2	3	2	1	1	1	2	2
1	3	1	4	2	3	3	2	1	1	2	2	2
1	3	1	4	2	3	1	2	1	2	2	2	2
1	3	1	4	3	2	1	2	1	1	2	2	2
1	3	1	4	2	3	2	2	1	1	2	1	3
1	3	1	4	1	3	2	2	2	2	2	2	1
1	3	1	4	3	1	2	2	1	1	1	1	1
1	3	1	4	2	3	1	2	2	2	1	2	2
1	3	1	4	2	2	2	2	1	2	1	1	2
1	3	1	4	3	3	1	2	1	2	1	1	3
1	3	1	4	3	3	1	2	1	2	1	1	1
1	3	1	4	2	1	1	2		2	2	2	1
1	3	1	4	2	3	1	2	1	2		2	1
1	3	1	4	1	3	1	2		2	2	3	1
1	3	1	4	1	3	1	2	2	2	1	2	1
1	3	1	4	2	3	2	2	1	1	1	2	2
1	3	1	4	3	3	2	2	1	1	1	2	2
1	3	1	4	3	1	3	2		1		1	2
1	3	2	4	3	2	1	2	1	1	1	1	1
1	3	2	4	1	2	2	2	1	2	1	1	1
1	3	2	4	2	3	3	2	1	2	2	1	2
1	3	2	4	3	3	2	2	1	2	1	1	2
1	3	2	4	1	3	2	2	1	2	1	2	2
1	3	2	4	1	3	2	2	1	1	2	2	2
1	3	2	4	2	2	2	2	1	2	1	2	2
1	3	2	4	1	3	3	2	1	2	2	2	3
1	3	2	4	2	3	1	2	1	1	2	2	1
1	3	2	4	2	3	2	2	1	1	2	2	1
1	3	2	4	2	3	1	2	1	2	2	1	1
1	3	2	4	2	3	1	2	1	2	2	1	1
1	3	2	4	1	3	1	2	1	1	2	2	1
1	3	2	4		2	2	2	1	2	2	2	1
1	3	2	4	1	3	2	2	1	2	2	2	2
1	3	2	4	1	3	2	2	1	2	1	1	2
1	3	2	4	2	3	1	2	1	2	2	2	2
1	3	2	4	1	3	3	2	1	1	1	2	2
1	3	2	4	2	2	2	2	1	1	2	1	2
1	3	2	4	2	2	1	2	1	2	2	1	2
1	3	2	4	3	3	3	2	1	1	2	2	2
1	3	2	4	3	1	2	2	1	2	2	1	2
1	3	2	4	2	2	1	2		2	2	2	2
1	3	2	4	2	3	1	2	1	2	2	1	2
1	3	2	4	1	3	3	2	1	2	1	1	3
1	3	1	4	3	3	1	2	1	2	2	1	1
1	3	1	4	2	3	1	2	2	2	2	2	1
1	3	1	4	1	3	1	2	1	2	2	2	1
1	3	1	4	3	3	3	2	1	2	2	1	1
1	3	1	4	2	2	2	2	1	2	1	2	2
1	3	1	4	2	2	2	2	1		1	2	2
1	3	1	4	2	3	2	2	1	1	2	1	2
1	3	1	4	3	2	2	2	1	2	2	2	2
1	3	1	4	1	2	2	2	1		2	2	3
1	3	1	4	1	3	3	2	1	1	1	2	3
1	3	1	4	2	3	3	2	1	1	1	2	3
1	3	1	4	2	2	3	2	1	2	1	2	3
1	3	1	4	1	2	2	2		2	2	2	3
1	3	1	4	3	2	2	2	1	2	2	2	3
1	3	1	4	1	3	2	2	1		2	2	3
1	3	1	4	1	2	2	2	1	2	2	2	3
1	3	1	4	1	2	2	2	1	2	2	2	3
1	2	1	4	1	2	3	2	1	2	1	2	2
1	2	1	4	2	3	1	2		2	2	2	2
1	2	1	4	1	1	1	2	1	2	2	1	3
2	3	1	4	3	3	2	2	1	2		2	1
2	3	1	4	2	2	1	2	1	2	1	2	1
2	3	1	4	3	2	1	2	1	2	1	2	1
2	3	1	4	2	2	1	2	1	1	1	2	1
2	3	1	4	2	3		2	1	2	1	2	2
2	3	1	4	2	3	2	2	1	2	2	2	2
2	3	1	4	2	2	2	2	1	2	2	2	2
2	3	1	4	2	2	3	2	1	2	2		2
2	3	1	4	3	2	3	2	1	2	1	1	2
2	3	1	4	1	1	1	2	2	2	2	2	2
2	3	1	4	2	2	2	2	1		2	2	2
2	3	1	4	2	2	2	2	1	1	2	2	2
2	3	1	4	2	3	1	2		2	2	2	2
2	3	1	4	2	3	3	2	1	2	1	2	3
2	3	1	4		3	2	2	1	2	2	2	3
2	3	1	4	3	1	1	2	1	2	1	2	1
2	3	1	4	3	2	2	2	1	1	1	1	2
2	3	1	4	3	2	1	2	1	1	1	2	2
2	3	1	4	1	3	1	2	1	2	1	1	2
2	3	1	4	1	3	3	2	1	1	1	2	2
2	3	1	4	3	3	1	2	1	2	1	1	2
2	3	1	4	2	3	1	2	1	1	1	1	2
2	3	1	4	3	3	2	2		1		2	2
2	3	1	4	2	3	3	2	1	1	1	2	2
2	3	1	4	2	3	3	2	1	2	2	1	3
1	3	2	4	2	2	1	2	1	2	2	2	1
1	3	2	4	2	2	1	2	1	2	1	2	1
1	3	2	4	2	2	1	2	1	2	2	2	1
1	3	2	4	3	2	2	2	1	2	2	3	1
1	3	2	4	2	2	1	2	1	1	1	2	2
1	3	2	4	3	2	1	2	1	2	2	2	2
1	3	2	4	3	3	2	2	1	1	2	2	2
1	3	2	4	2	3	2	2		2	1	2	2
1	3	2	4	1	3	1	2	1	2	1	3	2
2	3	1	4	2	2	1	2	1	2	2	2	2
2	3	1	4	2	3	1	2	2	2	2	2	2
2	3	1	4	2	3	1	2	1	2	1	2	2
1	2	2	4	2	3	1	2	1	2	1	1	1
1	2	2	4	3	3	1	2	1	1	1	1	1
1	2	2	4	2	3	1		1		1	2	3
1	2	2	4	2	3	1	2	1	2	2	2	3
1	2	2	4	3	1	1	2	1	1	1	1	1
1	2	2	4	2	3	1	2	1	2	1	1	1
1	2	2	4	3	2	2	2	2	2		1	1
1	3	1	4	2	2	1	2	1	1	1	1	1
1	3	1	4	3	2	2	2	1		2	2	2
1	3	1	4	3	2	2	2	1	1	1	1	2
1	3	1	4	3	2	1	2	1	1	2	2	2
1	3	1	4	2	2	2	2		1	2	2	2
1	3	1	4	2	2	2	2				2	2
1	3	1	4	2	2	2	2		2		1	2
1	3	1	4	3	2	2	2	1	1	1		2
1	3	1	4	3	2	2	2	1	1	1	2	2
1	3	1	4	3	2	1	2	1	1	1	1	2
1	3	1	4	3	1	2	2	1		1	2	3
1	3	1	4	3	2	1	2	1	1	1	1	3
1	3	1	4	3	2	1	2	1	2	2	1	3
1	3	1	4	3	3	2	2	1	2		2	3
1	3	1	4	2	2	2	2	1		1	2	3
1	3	1	4	3	3	3	2	1	1	1	2	3
1	3	1	4	3	3	2	2	1	2	2	2	3
2	3	2	4	2	3	2	2	1	1	2	2	1
2	3	2	4	3	2	2	2	1	1	2	2	1
2	3	2	4	3	3	2	2	1	2	2	2	1
2	3	2	4	2	3	2	2	1	1	2	2	2
2	3	2	4	2	3	2	2	1	1	2	2	2
2	3	2	4	3	3	2	2	1	1	2	2	2
2	3	2	4	1	2	1	2	1	2	2	1	2
2	3	2	4	3	2	2	2	1	2	2	2	2
2	3	2	4	2	3	2	2	1	2	2	2	3
2	3	2	4	2	2	2	2		2	2	2	3
1	3	2	4	2	2	1	2	1	1	2	1	1
1	3	2	4	1	3	1	2	1	1	2	2	1
1	3	2	4		3	2	2	1	1	1	2	1
1	3	2	4	1	2	2	2	1	2	2	2	1
1	3	2	4	2	2	2	2	1	1	1	1	1
1	3	2	4	1	2	1	2	1	2	3	2	2
1	3	2	4	2	3	3	2	1	1	2	2	2
1	3	2	4	3	3	3	2	1	1	1	1	2
1	3	2	4	2	3	2	2	1	2	2	1	3
1	3	2	4	3		1	2	1	1	1	1	3
1	3	2	4	3	3	3	2	1	2		2	2
1	3	2	4	3	2	1	2	1	1	2	1	2
1	3	2	4	2	3	3	2		2	2	1	2
1	3	2	4	3	2	1	2	1	2	2		2
1	3	2	4	2	2	2	2	1	1	2	2	2
1	3	2	4	3	2	2	2	1		2	2	2
1	3	2	4	2	2	3	2	1	2	2	2	3
1	3	2	4	3	3	3	2	1	2	2	2	3
1	3	2	4	2	3	2	2	1	1	2	2	3
1	3	2	4	3	3	3	2	1	2		2	3
1	3	1	4	1	2	1	2	1	2	1	2	1
1	3	1	4	2	3	2	2	1	2	2	1	1
1	3	1	4	1	3	2	2	1	2	2	2	1
1	3	1	4	1	3	2	2	1		2	2	2
1	3	1	4	1	3	3	2		1		2	2
1	3	1	4	2	3	2	2	1	2	2	2	2
1	3	1	4	2	2	1	2	1	1	2	2	2
1	3	1	4	2	3	1	2	1	1	1	1	3
1	3	1	4	2	3	3	2	1	2	1	3	3
2	3	1	4	2	3	1	2	1	1	2	2	1
2	3	1	4	3	3	1	2	1	2	2	1	1
2	3	1	4	3	3	3	2	1	1	2	1	1
2	3	1	4	1	3	1	2	1	2	1	2	2
2	3	1	4	2	3	1	2	1	1	2	1	2
2	3	1	4	2	2	2	2	1	2	2	1	2
2	3	1	4	2	2	2	2	1	1	2	2	2
2	3	1	4	2	2	2	2	1	1	2	2	2
2	3	1	4	2	3	1	2	1	1	2	2	3
2	3	1	4	2	3	1	2	1	2	2		3
2	3	1	4	2	3	1	2	1	2	2	1	3
1	3	1	4	2	1	1	2	1	2	2	2	1
1	3	1	4	3	3	1	2	1	1	1	1	1
1	3	1	4	3	3	2	2	1	2	1	1	1
1	3	1	4	3	2	2	2	1	2	2	2	1
1	3	1	4	3	3	1	2	1	2	2	2	1
1	3	1	4	2	3	1	2	1	2	2	1	1
1	3	1	4	3	3	3	2	1	1	2	1	1
1	3	1	4	2	2	1	2	1	1	2	1	1
1	3	1	4	3	3	1	2	1	2	1	1	1
1	3	1	4	3	2	3	2	1	2	1	1	1
1	3	1	4	2	2	1	2	1	1	2	1	2
1	3	1	4	3	2	2	2	1	2	2	2	2
1	3	1	4	1	2	1	2	1	2	2	2	2
1	3	1	4	2	3	2	2	1	2	3	2	2
1	3	1	4	1	1	1	2	1	2	1	2	2
1	3	1	4	2	3	3	2	1	2	2	2	2
1	3	2	4	2	2	1	2	1	2	2	1	1
1	3	2	4	3	3	3	2	1	2		1	1
1	3	2	4	3	3	3	1	1	2	3	1	1
1	3	2	4	3	3	3	1	1	1		1	1
1	3	2	4	3	3	3	2		2		1	1
1	3	2	4	3	3	3	2	1	2	2	2	2
1	3	2	4	3	3	1	2	1	2	2	2	3
1	3	2	4	3	3	3	2	1	2	2	1	3
2	3	1	4	2	2	1	2		2		1	1
2	3	1	4	3	2	2	2		2		1	1
2	3	1	4	2	3	2	2	1	1	2	2	2
2	3	1	4	2	3	2	2	1	1	1		2
2	3	1	4	3	3	3	2	1	2	2	1	2
2	3	1	4	3	2	2	2	1	1	2	2	2
2	3	1	4	2	2	2	2		2	2	1	2
1	3	2	4	3	3	2	2	1	2	2	2	1
1	3	2	4	1	1	1	2	1	2	2	3	2
1	3	2	4	2	3	1	2	1	2	1	2	2
1	3	1	4	2	3	2	2	1	2	2	2	1
1	3	1	4	3	3	3	2	1	2	2	1	1
1	3	1	4	2	1	3	2	1	1	1	2	1
1	3	1	4	3	3	1	2	1	2	1	1	1
1	3	1	4	2	2	1	2	1	2	1	2	2
1	3	1	4	1	2	1	2	1	2	1	1	2
1	3	1	4	2	3	3	2	1	2	1	2	2
1	3	1	4	2	2	2	2	1	2	2	1	2
1	3	1	4	1	2	2	2		2		2	3
1	3	1	4	2	3	2	2	1	2	2	2	2
1	3	1	4	2	3	2	2	1	2	1	2	2
1	3	1	4	1	3	1	2	1	2	3	2	3
1	3	1	4	1	3	2	2	1	2	2	2	3
1	3	1	4	2	3	2	2	1	1	2	2	3
2	3	1	4	2	3	2	2	1	2	2	2	2
2	3	1	4	3	1	1	2	1	1	2	2	2
2	3	1	4	3	3	3	2		2	2	2	2
2	3	1	4	3	3	1	2	1	2	2	2	2
2	3	1	4	3	3	2	2	1	2	2	1	2
2	3	1	4	3	1	2	2	1	2	2	2	2
1	3	1	4	3	3	3	2	1	2	2	2	1
1	3	1	4	2	3	3	2	1	2	2	1	1
1	3	1	4	3	2	2	2	1	2	2	2	2
1	3	1	4	1	3	3	2	1	2	2	2	2
1	3	1	4	2	3	1	2	1	2	2		2
1	3	1	4	3	1	1	2	1	2	2	1	2
1	3	1	4	2	3		2	1	2	2	2	3
1	3	1	4	2	3	3	2	1	2	2	1	3
1	3	1	4	2	3	1	2	1	1	1	2	3
1	3	1	4	2	3	1	2	1	2	2	3	1
1	3	1	4	2	3	1	2	1	1	2	3	1
1	3	1	4	1	2	1	2	2	2		2	1
1	3	1	4	2	3	3	2	1	1	1	2	2
1	3	1	4	3	2	1	2	2	2	2	2	2
1	3	1	4	2	3	2	2	1	1	1	2	2
1	3	1	4	1	2	1	2	1	1	1	1	2
1	3	1	4	3	3	2	2	2	2	2	2	2
1	3	1	4	2	3	3	2	1	1	1	3	2
1	3	1	4	1	3	1	2	1	2	2	2	2
1	3	1	4	3	2	1	2	1	2	2	2	2
1	3	1	4	1	3	3	2	1	2	2	3	3
1	3	1	4	2	2	1	2	1	1	1	2	3
1	3	2	4	2	2	1	2	1	2	2	2	1
1	3	2	4	3	3	1	2	2	2	1	2	1
1	3	2	4	2	2	1	2	1	2	2	2	1
1	3	2	4	3	3	1	2		1	1	1	1
1	3	2	4	2	3	3	2		2	2	2	1
1	3	2	4	2	3	2	2	1		2	2	1
1	3	2	4	2	1	1	2	1	2	2	1	1
1	3	2	4	2	3	2	2	1	1	1	2	1
1	3	2	4	2	3	2	2	1	2	2	2	2
1	3	2	4	2	2	3	2	1	2	2	1	2
1	3	2	4	1	1	1	2	1	2	2	2	2
1	3	2	4	2	3	2	2	2	2	1	2	2
1	3	2	4	2	3	2	2	1	2	2	2	2
1	3	2	4	2	3	3	2	1	1	2	2	1
1	3	2	4	2	2	2	2	1	2	2	2	1
1	3	2	4	1	2	1	2	1	1	3	2	1
1	3	2	4	3	2	1	2	1	1	2	2	1
1	3	2	4	3	3	1	2	1	1	1	2	1
1	3	2	4	1	3	1	2	1	2	1	2	1
1	3	2	4	3	1	1	2	1	1	1	3	2
1	3	2	4	3	3	1	2	1	2	1	3	2
1	3	2	4	2	3	1	2	1	2	2	2	2
1	3	2	4	2	1	1	2	1	1	2	2	2
1	3	2	4	2	2	1	2	1	2	2	2	2
1	3	2	4	3	3	1	2	1	1	1	2	2
1	3	2	4	3	3	2	2	1	1	2	2	3
1	3	2	4	3	2	1	2	1	1	1	2	3
1	3	2	4	3	2	2	2	1	1	2	2	3
1	3	2	4	3	3	1	2	1	1	2	1	1
1	3	2	4	2	1	1	2	1	2	2	2	1
1	3	2	4	3	3	1	2	1	2	1	2	1
1	3	2	4	2	2	2	2	1	1	1	2	1
1	3	2	4	2	3	1	2	1	1	1	1	1
1	3	2	4	2	2	1	2	1	1	2	2	2
1	3	2	4	3	2	2	2	1	1	1	2	2
1	3	2	4	2	1	2	2	1	1	1	2	3
2	3	1	4	3	3	1	2	1	2	2	2	1
2	3	1	4	3	2	1	2	1	2	2	2	1
2	3	1	4	3	2	3	2	1	1	1	2	2
2	3	1	4	2	2	2	2	1	1	1	2	2
2	3	1	4	3	2	2	2	1	1	1	2	2
2	3	1	4	3	2	2	2	1	1	2	1	2
2	3	1	4	3	3	1	2	1	2	1	1	2
2	3	1	4	3	3	2	2	1	2	2	1	2
2	3	1	4	3	2	1	2	1	2	2	1	2
2	3	1	4	3	3	2	2	1	1	1	1	2
2	3	1	4	3	2	3	2	1	1	1	2	3
2	3	1	4	2	3	2	2	1	1	1	1	3
2	3	1	4	2	3	3	2	1	1	1	1	3
2	3	1	4	2	3	3	2	1	2	2	1	1
2	3	1	4	2	3	1	2	1	2	1	1	1
2	3	1	4		3	1	2	1	2	1	2	1
2	3	1	4	2	2	1	2	1	1	1	1	1
2	3	1	4	3	3	2	2	1		1	1	1
2	3	1	4	2	2	1	2	1	1	1	1	1
2	3	1	4	2	2	2	2	1	1	1	2	2
2	3	1	4	3	3	1	2	1	1	2	1	2
2	3	1	4	1	3	2	2	1	1	2	1	2
2	3	1	4	2	3	3	2	1	2	1	1	2
2	3	1	4	3	2	1	2	1	1	1	2	2
2	3	1	4	3	2	1	2	1	1	1	1	2
2	3	1	4	2	2	1	2	1	2		1	2
2	3	1	4	3	2	2	2	1	1	1	1	2
2	3	1	4	3	3	2	2	1	1	2	1	3
1	3	1	4	3	2	2	2	1	1	2	1	1
1	3	1	4	1	3	2	2	1	2	2	1	1
1	3	1	4	1	3	2	2	1	2	1	1	1
1	3	1	4	2	3	1	2	1	1	2	1	2
1	3	1	4	2	3	2	2	1	2	2	2	2
1	3	1	4	2	3	1	2	1	1	1	3	2
1	3	1	4	3	3	1	2	1	1	2	2	2
1	3	1	4	1	3	1	2	1	1	2	2	2
1	3	1	4	1	3	2	2	1		2	2	2
1	3	1	4	3	1	1	2	1	1	2	2	2
1	3	1	4	3	1	1	2	1	1	1	2	2
1	3	1	4	3	2	2	2	1	1		2	3
1	3	1	4	2	2	2	2	1	2	2	2	3
1	3	1	4	2	3	2	2	1	2	2	2	3
1	3	1	4	2	3	3	2	2	2	2	3	3
1	3	1	4	2	3	3	2	1	1	2	2	3
1	3	1	4	2	3	3	2	1	2	2	2	3
1	3	1	4	3	3	1	2	1	1	2	2	3
2	3	1	4	3	2	2	2	1	2	2	1	2
2	3	1	4	2	1	1	2	1	2	1	2	2
2	3	1	4	2	2	2	2		1		2	2
2	3	1	4	2	2	2	2	1	1	1	2	3
1	3	2	4	3	2	3	2	1	2	1	3	1
1	3	2	4	3	3	1	2	1	1	1	1	1
1	3	2	4	2	3	1	2	1	1	2	1	1
1	3	2	4	3	3	2	2	1	2	2	1	1
1	3	2	4	2	1	1	2	1	2	2	1	1
1	3	2	4	2	2	2	2	1	2		2	1
1	3	2	4	1	3	2	2	1	2	2	2	1
1	3	2	4	3	2	2	2	1	1	1	1	2
1	3	2	4	2	2	2	2	2	1	1	2	2
1	3	2	4	3	3	1	2	1	2	1	2	2
1	3	2	4	1	3	1	2	2	2	2	2	2
1	3	1	4	3	3	1	2	1		1	1	1
1	3	1	4	1	3	1	2	1	1	2	1	1
1	3	1	4	3	2	2	2	1	2	2	1	2
1	3	1	4	3	2	1	2		1	1	1	2
1	3	1	4	2	2	1	2	1	2	1		2
1	3	1	4	3	3	1	2	1	1	2	1	2
1	3	1	4	3	3	2	2	1	1		1	2
1	3	1	4	2	2	2	2	1	2	2	2	2
1	3	1	4	3	3	1	2	1	1	1	1	3
1	3	1	4	3	3	1	2	1	1	1	1	3
2	3	1	4	3	3	1	2	1	1	1	1	1
2	3	1	4	1	3	1	2	1	1	2	2	2
2	3	1	4	2	3	1	2	1	2	2	2	2
2	3	1	4	2	2	1	2	1	1	1	1	2
2	3	1	4	2	2	1	2	1	1	1	1	2
2	3	1	4	1	3	1	2	1	2	1	2	3
2	3	1	4	2	3	2	2	1	1	2	1	3
1	3	1	4	1	3	1	2	1	1	2	2	1
1	3	1	4	3	1	3	1	1	1	1	1	1
1	3	1	4	1	2	2	2	1	1	2	2	2
1	3	1	4	2	2	2	2	1	1	2	2	2
1	3	1	4	3	3	1	2		2	1	2	2
1	3	1	4	2	3	1	2	1	1	1	1	2
1	3	1	4	2	1	1	2	1	2	2	1	2
1	3	1	4	1	3	1	2	1	1	1	1	2
1	3	1	4	2	2	2	2	1	2	2	2	2
1	3	1	4	3	3	3	2	1	1	1	2	2
1	3	2	4	3	3	2	2	1	1	1	1	1
1	3	2	4	2	2	2	2	1	2	2	2	2
1	3	2	4	2	2	2	2	1	2	2	1	2
1	3	2	4	2	2	2	2	1	2	2	2	2
1	3	2	4	1	1	1	2	1	1	1	3	2
1	3	2	4	2	2	1	2	1	2	2	2	2
1	3	2	4	2	2	2	2	1	2	1	2	3
1	3	2	4	1	2	1	2	1	2	2	2	2
1	3	2	4	2								2
1	3	2	4	2	3	2	2	2	2	1	1	1
1	3	2	4	3	3	3	2	1	2	2	2	1
1	3	2	4	1	3	1	2	1	2	2	2	1
1	3	2	4	3	3	1	2	1	2	2	2	1
1	3	2	4	3	3	1	2	1	1	1	1	1
1	3	2	4	2	3	2	2	1	2	2	1	1
1	3	2	4	2	3	3	2	2	2	2	2	2
1	3	2	4	3	1	3	2	1	2	2	2	2
1	3	2	4	3	3	1	2	1	2	2	1	2
1	3	2	4	2	2	1	2	1	1	1	2	2
1	3	2	4	3	1	2	2	1	1	1	2	2
1	3	2	4	1	2	3	2	1	1	1	2	3
1	3	2	4	2	2	1	2	1	1	1	2	3
1	3	1	4	1	2	1	2	2	2		2	1
1	3	1	4	3	1	1	2	1	2	2	2	1
1	3	1	4	2	2	1	2	1	2	2	2	1
1	3	1	4	1	3	1	2	1	2	2	2	1
1	3	1	4	3	3	1	2	1	1	1	1	1
1	3	1	4	2	3	2	2	1	2	2	2	1
1	3	1	4	3	3	1	2	1	1	2	1	1
1	3	1	4	2	3	2	2	1	2	2	2	1
1	3	1	4	3	2	3	2	1	2	2	2	2
1	3	1	4	3	2	1	2	1		1	1	2
1	3	1	4	3	3	2	2	1	2	1	2	2
1	3	1	4	1	2	1	2	1	2	2	2	3
1	3	1	4	2	3	2	2	1	1		2	3
2	3	2	4	2	3	1	2	1	2	2	1	1
2	3	2	4	3	3	1	2		2	2	3	1
2	3	2	4	3	3	1	2	1	2	2	1	1
2	3	2	4	3	2	1	2	1	2	2	1	1
2	3	2	4	2	2	1	2	1	2	2	2	1
2	3	2	4	3	2	1	2	1	2	2	2	1
2	3	2	4	3	3	2	2	1	2	2	2	1
2	3	2	4	1	3	2	2	1	2	2	2	1
2	3	2	4	2	1	1	2	1	1	1	1	2
2	3	2	4	2	3	3	2	1	1	1	1	2
2	3	2	4	3	3	1	2	1	2	2	2	2
2	3	2	4	3	3	3	2	1	1	2	1	2
2	3	2	4	2	3	3	2	1	2	2	1	2
1	2	1	4	1	3	1	2	1		2	1	1
1	2	1	4	3	3	1	2	1	2	2	1	1
1	2	1	4	3	3	1	2	1	2	2	1	1
1	2	1	4	3	3	1	2	1	2	2	1	1
1	2	1	4	3	3	1	2	1	2	2	1	1
1	2	1	4	1	3	1	2	1	2	2	1	1
1	2	1	4	3	3	1	2	1	2	2	1	2
1	2	1	4	1	3	1	2	1	2	1	1	2
1	2	1	4	3	3	1	2	1	2	2	1	2
1	2	1	4	3	3	1	2	1	2	2	3	2
1	2	1	4	2	3	2	2	1	2	2	2	2
1	2	1	4	3	3	1	2	1	2	1	1	2
1	3	1	4	2	1			1		2	1	1
1	3	1	4	2	2	3		2		2	2	1
1	3	1	4	2	2	2	2	1	1		1	1
1	3	1	4	3	2	2	2	1	1	2	1	1
1	3	1	4	3	3	1	2	1	2	2	1	2
1	3	1	4	1	2	2		1		2	1	2
1	3	1	4	1	1	2		1		3	2	2
1	3	1	4	3	1	1	2	1	2	2	2	2
1	3	1	4	2	2	2		1		2	2	2
1	3	1	4	3	2	3	2	1	1	1	1	2
1	3	1	4	2	2	2	2	1	1		1	2
1	3	1	4	1	2	2	2	1	1	1	1	3
1	3	1	4	3	3	1	2	1	1	1	1	3
1	3	2	4	3	3	1	2	1	1	2	2	1
1	3	2	4	2	3	1	2	1	1	1	1	1
1	3	2	4	3	2	1	2	1	2	2	2	1
1	3	2	4	2	2	1	2	1	1	1	1	1
1	3	2	4	3	3	2	2	1	1	1	2	1
1	3	2	4	2	3	2	2	1	2	2	2	1
1	3	2	4	3	2	1	2	1	1	1	1	1
1	3	2	4	1	2	1	2	2	2	2	1	1
1	3	2	4	3	3	1	2	2	2	2	2	2
1	3	2	4	3	3	3	2		1		2	2
1	3	2	4	2	2	2	2	1	1	1	2	2
1	3	2	4	3	2	2	2	1	1	2	2	2
1	3	2	4	1	1	1	1	1	1	1	1	2
1	3	2	4	2	1	1	2	1	2	2		3
2	3	1	4	1	3	3	2	1	2		2	2
2	3	1	4	1	2	3	2	1	2	1	2	2
2	3	1	4	3	3	2	2	1	2	1	1	3
2	3	1	4	3	3	2	1	1	2	2	1	3
2	3	1	4	3	2	3	2	1	2	2	2	3
2	3	1	4	3	3	3	2	1	1	2	2	3
2	3	1	4	1	2	3	2	1		1	2	3
2	3	2	4	3	1	1	2	1	2	2	1	1
2	3	2	4	3	3	1	2	1	2	1	2	1
2	3	2	4	3	3	1	2	1	2	1	1	1
2	3	2	4	2	3	1	2	1	2	2	2	1
2	3	2	4	1	3	1	2	1	2	2	2	1
2	3	2	4	3	2	1	2		1	1	2	2
2	3	2	4	3	3	1	2	1	1	1	2	2
2	3	2	4	3	3	1	2	1	1	1	2	2
2	3	2	4	2	1	1	2	1		2	2	2
2	3	2	4	1	2	2	2	1	2	2	2	2
2	3	2	4	3	3	1	2	1	1	1	2	3
2	3	2	4	1	3	2	2	1	2	2	3	3
2	3	2	4	1	3	2	2	1	1	1	1	3
2	3	2	4	1	2	2	2	1	1	1	1	3
2	3	2	4	1	3	2	2	1	1	1	1	3
1	3	2	4	2	3	3	2	1	2	2	2	2
1	3	2	4	1	3	2	2	1	1	2	2	2
1	3	2	4	1	1	3	2		2		2	2
1	3	2	4	2	2	1	2	1	2	2	3	2
1	3	2	4	2	3	2	2	1	2	2	1	2
1	3	2	4	2	2	2	2	1	2		2	2
1	3	2	4	3	3	1	2	1	1	1	2	3
1	3	2	4	1	1	2	2	1	2	2	2	3
1	3	2	4	3	3	3	2	1	2	2	2	3
2	3	1	4	3	3	2	2	1	2	2	3	2
2	3	1	4	3	3	2	2	1	2	1	2	2
2	3	1	4	3	3	2	2	1	1	1	2	2
2	3	1	4	3	3	2	2	1	1	2	2	2
2	3	1	4	3	3	2	2	1	1	1	1	2
2	3	1	4	1	2	1	2	1	1	2	1	2
2	3	1	4	3	2	2	2	1	2	1	1	2
2	3	1	4	3	3	2	2	1	2	1	2	3
2	3	1	4	3	2	2	2	1		1	1	3
2	3	1	4	3	3	1	2	1	1	1	2	3
2	3	1	4	1	3	3	1	1	1	1	2	3
2	3	1	4	2	3	3	2	1	2	2	1	2
2	3	1	4	3	2	3	2	1	2	2	1	2
2	3	1	4	2	3	2	2	1	1	1	2	2
2	3	1	4	3	3	3	2	1	2	2	2	2
2	3	1	4	3	3	2	2	1	2	2	2	2
2	3	1	4	3	3	3	2	1	1	1	2	2
2	3	1	4	3	2	2	2	1	1	2	2	2
2	3	1	4	3	2	3	2	1	1	2	1	3
1	3	1	4	3	2	1	2	1	1	1	1	1
1	3	1	4	2	2	2	2	1	1	1	2	1
1	3	1	4	3	2	1	2	1	2	2	2	1
1	3	1	4	3	2	1	2		2		2	1
1	3	1	4	2	3	2	2	1		1	2	2
1	3	1	4	2	3	3	2	1	2	1	2	2
1	3	1	4	2	3	2	2	1	1	1	2	2
1	3	1	4	2	3	2	2	1	1	1	2	2
1	3	2	4	2	2	1	2	1	2	1	1	1
1	3	2	4	2	3	1	2	1	2	2	1	1
1	3	2	4	3	3	1	2	1	2	1	1	1
1	3	2	4	2	3	1	2	1	1	2	1	1
1	3	2	4	3	3	2	2	2	2	1	2	1
1	3	2	4	2	1	2	2	1	2	1	2	1
1	3	2	4	3	3	1	2	1	1	1	2	2
1	3	2	4	3	3	3	2	1	2	1	2	2
1	3	2	4	2	3	1	2	1	2	1	1	2
2	3	2	4	3	2	3	2	1	1	1	1	1
2	3	2	4	2	2	2	2	1	1	1	1	1
2	3	2	4	2	2	2	2	1	1	1	1	1
2	3	2	4	2	3	1	2	1	1	1	1	1
2	3	2	4	3	1	1	2	1	2	2	1	1
2	3	2	4	2	3	3	2	1	1	2	2	2
2	3	2	4	2	3	2	2	1		1	2	2
2	3	2	4	2	3	3	2	1	1	1	1	2
1	3	1	4	1	3	1	2	1	1	1	1	1
1	3	1	4	1	2	2	2	1	1	1	1	1
1	3	1	4	2	3	1	2	1	2	2	2	1
1	3	1	4	2	2	1	2	1	1	1	1	1
1	3	1	4	3	1	2	2	1	2	2	2	2
1	3	1	4	2	3	1	2	1	2	2	2	2
1	3	1	4	2	3	2	1		2		1	2
2	3	2	4	3	2	1	2	1	1	1	2	1
2	3	2	4	3	2	2	2	1	2	2	1	1
2	3	2	4	3	2	1	2	1	2	1	1	1
2	3	2	4	2	3	2	2	1	1	1	1	2
2	3	2	4	2	3	2	2	1	2	1	1	2
2	3	2	4	3	3	2	2	1	1		1	2
2	3	2	4	2	3	2	2	1	2	2	2	2
2	3	2	4	3	2	3	2	1	1	1	1	2
2	3	2	4	1	3	2	2	1	1	1	2	2
2	3	2	4	3	2	1	2	1	1	1	1	3
1	3	2	4	2	3	2	2	1	2	2	1	1
1	3	2	4	3	2	1	2	1	1	1	1	1
1	3	2	4	2	3	1	2	1	2	2	1	2
1	3	2	4	3	3	3	2	1	2	2	2	2
1	3	2	4	2	3	2	2	1	1	2		2
1	3	2	4	3	3	1	2	1	1	2	1	2
1	3	2	4	3	3	1	2	1	2	2	1	2
1	3	2	4	1	2	1	2	1	1	1	2	2
1	3	2	4	3	3	1	2	1	1	1	1	2
1	3	2	4	1	3	2	2	1	2	2	2	3
1	3	2	4	3	2	2	2	2	1	2	2	3
1	3	2	4	1	3	3	2	1	2	1	1	3
1	3	2	4	2	3	3	2	1	2	2	1	1
1	3	2	4	2	3	1	2	1	2	2	2	1
1	3	2	4	1	2	1	2	1	2	1	2	1
1	3	2	4	1	3	2	2	1	1	2	1	1
1	3	2	4	2	2	1	2	1	2	2	2	1
1	3	2	4	1	3	3	2	1	2	2	2	1
1	3	2	4	2	3	1	2	1	1	1	1	2
1	3	2	4	2	3	3	2	1	2	2	2	2
2	3	1	4	1	1	2	2	1	2	2	2	1
2	3	1	4	3	3	2	2	1	2	2	1	1
2	3	1	4	1	3	1	2	1	2	2	2	1
2	3	1	4	3	3	3	2	1	1	1	2	2
2	3	1	4	2	2	2	2	1	2	1	2	2
2	3	1	4	2	2	2	2	1	1	1	2	2
2	3	1	4	2	2	1	2	1	1	1	2	2
2	3	1	4	2	3	1	2	1	1	2	1	2
2	3	1	4	3	3	1	2	1	2	2	1	3
2	3	1	4	2	3	3	2	2	2	2	2	3
1	3	1	4	2	3	1	2	1	2	1	2	1
1	3	1	4	3	2	3	2	1	1	1	2	1
1	3	1	4	2	2	1	2	1	2	2	2	1
1	3	1	4	3	2	2	2	1	2	2	3	1
1	3	1	4	1	2	2	2	1	2	2	1	1
1	3	1	4	3	3	1	2	1	2	1	1	2
1	3	1	4	2	2	1	2	1	1	1	2	2
1	3	1	4	2	3	1	2	1	1		3	2
1	3	1	4	2	3	2	2	1	2		2	2
1	3	1	4	2	2	1	2	1	2	2	2	3
1	3	1	4	1	3	2	2	1	1	1	2	1
1	3	1	4	3	3	3	2	1	2	2	2	2
1	3	1	4	3	2	2	2	1	2	1	1	2
1	3	1	4	2	1	1	2	1	1	1	2	2
1	3	1	4	2	3	3	2	1	2	2		2
1	3	1	4	2	2	1	2	1	2	2	2	2
1	3	1	4	1	3	2	2	1	2	2	2	2
1	3	1	4	3	1	1	2	1	1	1	1	2
1	3	1	4	2	3	3	2	1	2	1	1	2
1	3	1	4	2	3	3	2	1	2	2	1	2
1	3	1	4	1	3	1	2	1	2	2	1	2
1	3	1	4	2	3	3	2	1	2	2	2	3
1	2	2	4	3	3	3	1	1	1	1	3	1
1	2	2	4	3	3	3	1	1	1	1	1	1
1	2	2	4	2	3	1	2	1	2	2	2	1
1	2	2	4	2	3	2	2	2	2	2	2	2
1	3	1	4	2	2	1	2	1	2	2	2	1
1	3	1	4	3	1	1	2	1	2	2	2	2
1	3	1	4	2	2	2	2	1	1	2	2	2
1	3	1	4	2	3	3	2	1	2	1		2
1	3	1	4	2	3	2	2	1	2	1	2	2
1	3	1	4	2	3	1	2	1	2	2	2	2
1	3	1	4	1	1	1	2	1	1	1	2	2
1	3	1	4	1	2	1	2	2	2	1	3	3
1	3	1	4	3	3	2	2	1	1	1	3	3
1	3	1	4	1	2	2	2	2	2	2	3	3
1	3	1	4	2	2	1	2	1	2	2	2	3
2	3	1	4	3	3	2	2	1	1	1	1	3
1	3	1	4	3	3	3	2	1	2	1	3	1
1	3	1	4	3	2	1	2	1	2	2	2	1
1	3	1	4	3	2	2	2	2	2		2	2
1	3	1	4	2	1	1	2	1	1	1	2	2
1	3	1	4	2	2	2		1	2	1	1	2
1	3	1	4	3	3	1	2	1	1	1	2	3
1	3	1	4	1								3
1	3	1	4	2	2	1	2	1	2	2	1	1
1	3	1	4	3	3	2	2	1	2	2	2	1
1	3	1	4	2	3	2	2	1	2	2	3	1
1	3	1	4	2	3	2	2	1	2	2	2	1
1	3	1	4	2	3	1	2	1	2	2	2	1
1	3	1	4	3	3	2	2	1	2	2	1	1
1	3	1	4	2	1	3		1		2		2
1	3	1	4	3	3	3	2	1	2	2	2	2
1	3	1	4	3	2	1	2	1	2	2	2	2
1	3	1	4	1	3		2	1	2	2	2	2
2	3	1	4	3	3	2	2	1	2	1	2	1
2	3	1	4	3	3	1	2	1	2	2	2	1
2	3	1	4	2	3	1	2	1	2	3	3	1
2	3	1	4	3	3	2	2	1	1	1	1	2
2	3	1	4	2	3	3	2	1	2	1	2	2
2	3	1	4	3	1	2	2	1	1	1	2	3
1	3	2	4	2	2	2	2	1	2		3	1
1	3	2	4	1	2	2	2		2		2	1
1	3	2	4	3	2	2	2	1	1	1	3	1
1	3	2	4	3	1	1	2		2		2	2
1	3	2	4	3	2	1	2	1	1	1	1	2
1	3	2	4	2	1	2	2	1	2	1	1	2
1	3	2	4	2	1	1	2	1	1	1	1	2
1	3	2	4	3	3	1	2	1	1	1	2	2
1	3	2	4	2	1	3	2	1	2	2	2	2
1	3	2	4	3	2	3	2	1	1	1	1	2
1	3	2	4	3	3	3	2	1	1	1	3	2
1	3	2	4	3	3	2	2	1	1	1	2	2
1	3	2	4	3	2	1	2	1	2	1	2	2
1	3	2	4	3	3	2	2	1	2	2	2	2
1	3	2	4	3	2	3	2	1	1	1	2	3
1	3	2	4	2	3	2	2	1	2		2	3
1	3	2	4	3	3	2	2	1	2	2	2	3
2	3	2	4	2	2	1	2	2	2	2	2	1
2	3	2	4	1	2	1	2	1	2	2	2	1
2	3	2	4	1	2	1	2	1	2	2	1	1
2	3	2	4	2	2	3	2	1	1	2	2	1
2	3	2	4	3	2	1	2	1	2	2	2	1
2	3	2	4	2	2	2	2	1	2	2	1	2
2	3	2	4	3	3	1	2	1	2	2	2	2
2	3	2	4	2	3	1	2	1	1	1	1	2
2	3	2	4	1	2	1	2	1	1	1	2	2
2	3	2	4	3	2	1	2	1	2	2	2	2
2	3	2	4	2	3	1	2	1	2	1	1	2
2	3	2	4	2	3	3	2	1	2	1	1	3
1	3	1	4	1	3	3	2	1	1	1	1	1
1	3	1	4	2	2	2	2	1	2	2	1	1
1	3	1	4	2	1	1	2	1	1	1	1	1
1	3	1	4	3	3	1	2	1	2	1	2	1
1	3	1	4	1	2	1	2	1	2	2	2	1
1	3	1	4	2	3	1	2	1	2	3	3	2
1	3	1	4	3	3	1	2	1	2	2	3	2
1	3	1	4	3	3	2	2	1	1	2	1	2
1	3	1	4	2	1	2	2	1	1	2	2	2
1	3	1	4	2	1	1	2	1	1	1	1	2
2	3	1	4	3	1	1	2	1	2	1	1	1
2	3	1	4	2	3	1	2	1	1	2	1	1
2	3	1	4	2	3	1	2	1	2	1	1	1
2	3	1	4	2	3	2	2	1	2	2	1	1
2	3	1	4	2	2	1	2	1	1	2	1	1
2	3	1	4	2	3	2	2	1	2	1	2	1
2	3	1	4	1	1	1	2	1	1	2	2	1
2	3	1	4	3	3	2	2	1	1	1	1	1
2	3	1	4	2	3	3	2	1	1	2	2	1
2	3	1	4	2	3	3	2	1	1	1	2	1
[truncated: 3,562 more rows]

## Sheet: Patients
Hospital type	Hospital level	Area of specialization	The ratio of doctors to ward beds	The ratio of nurses to ward beds	Patients' perception of their healthcare cost	Doctors' consultation	Nurses' consultation	Patients being listened by doctors	Patients being listened by nurses	Gender	Age	Marital status	Education status	Self-reported economic status	Patient-Provider relationship
1	2	1	2	4											2
1	2	2	3	3										1	3
1	3	2	3	4	3						2	1	1	3	1
1	3	2	2	4										3	3
1	2	2	3	3										3	3
2	3	2	2	4										2	3
2	3	2	1	4										2	3
1	3	2	1	1										2	1
1	2	2	3	4						1	1	1	2	2	3
2	3	1	3	4						2	1	2	1	1	2
1	3	1	3	4	2					2	3	2	1	1	3
1	3	1	3	4										1	2
2	3	2	3	4										2	3
1	3	2	2	4							2	2	1	2	2
2	3	1	3	4										3	2
2	3	1	3	4	2					1	3	2	2	3	3
1	3	2	1	4										2	2
1	3	2	1	4										1	1
1	3	2	1	4										2	3
2	3	1	2	4										2	3
2	3	1	2	4										1	3
2	3	1	3	4										2	2
2	3	2	3	3						1	1	2	1	1	3
2	3	2	2	2						1	1	2	3	2	2
1	2	1	1	1										2	2
1	3	1	1	1		1				1	3	1	1	3	2
1	3	2	2	4		3				1	1	2	1	2	3
1	2	1	3	4	2	3	3			2	3	2	2	2	2
1	3	2	2	1	3	3	3			2	1	2	1	1	3
1	2	1	2	3	3	2		2			3		3	2	2
1	3	2	3	4	2	2		2		1	2	2	1	2	3
1	2	1	2	4	2	3		2		2	1	2	1	2	2
1	3	2	2	4		3		2		1	3	2	1	2	3
1	3	2	3	4	2	2	2	2		2	2	2	3	3	3
2	3	1	3	4	2	2	2	2		1	1	2	1	1	2
1	3	1	3	4	1	2	2	2		2	3	2	1	1	2
1	3	2	1	3	3	1	2	1		1	1	2	2	2	2
1	3	2	2	3	2	1	2	2		2	2	2	1	2	2
2	3	1	2	3	1	3	2	2		1	2	2		3	1
2	3	2	3	4	2	3	2	2		2	2	1	2	1	2
1	3	2	1	2	3	3	2	2		1	1	2	1	1	3
1	2	1	3	3	1	2	3	2		1	3	2	1	1	2
1	3	1	1	3	2	2	3	1		1	1	1	3	2	1
2	3	1	2	4	2	3	3	2		1	2	2	2	2	3
2	3	1	2	4	2	3	3	2		2	2	2	2	3	3
1	2	2	2	2		2		3		1	2	2	1	1	2
2	3	2	2	4	3	1		3			2	2	2	3	2
1	3	2	1	3	2	3		3		2	3	2	1	3	2
2	3	1	2	4	2	3		3		2	2	2	1	3	3
1	3	1	1	4	2	3		3		2	2	2	1	2	3
2	3	1	1	3		3		3		2	1	1	3	3	3
1	3	2	2	4		3		3		1	1	1	3	1	2
2	3	1	3	4		2	2	3		2	3	2	3	2	2
1	3	1	3	4	2	2	2	3		1	1	2	3	3	3
1	3	2	3	4	3	3	1	3		1	1	1	2	2	3
1	3	2	2	4	2	1	3	3			1	1	3	1	1
1	3	1	1	4	3	3	3	3		2	1	2	1	1	3
1	3	1	3	4	2	3	3	3		1	3	2	1	2	2
2	3	2	3	3	3	3	3	3		1	2	2	1	1	2
1	2	2	1	1	3	3	3	3		2	1	2	3	3	3
1	2	1	1	3	3	2	3	3		1	3	2	1	3	2
1	3	2	2	4		3	3	3		1	1	2	3	3	2
1	2	1	2	3	3	3	3	3		1	1	2	2	1	3
1	3	1	2	3	3			3			3	2	1	1	3
1	2	2	1	1		3		3		1	3	2		2	3
2	3	1	3	4	2	3		3		2	3	2	1	2	3
1	3	1	3	4	2	3		3		1	1	2	1	3	2
1	3	1	1	3		3		3			3	1	1		3
1	2	1	3	4	1	3		3		1	3	2	1	2	2
1	3	2	2	2	3	3		3		1	2	1	2	1	2
1	3	2	2	3	3	3	2	3		1	2	2	2	3	3
2	3	1	2	4	2	3	2	3		2	3	2	1	3	3
1	3	2	1	1	3	2	3	3		2	3	1	1	1	2
1	2	1	3	4	1	3	3	3		2	2	2	2	3	3
1	3	1	1	1	2	3	3	3		1	3	2	1	2	3
1	3	2	1	4	3	3	3	3		1	3	2	1	3	3
2	3	1	3	4	3	3	3	3		2	3	2	1	1	1
2	3	2	1	4	3	3	3	3		1	2	2	3	2	2
2	3	2	2	3		3	3	3		1	2	2	2	3	3
1	2	1	2	3	2	3	3	3		2	3	2		2	3
1	2	1	3	3	1		1		1	2	3	2	1	1	1
2	3	1	2	4	3		2		2	2	3	1	1	2	1
1	2	2	1	4	2	1	2		1	2	1	2	1	1	2
1	3	1	2	2	3	2	2		2	2	3	2	3	3	2
1	3	2	2	4	3	1	2		2	1	1	2	1	1	2
1	3	1	1	3	3	2	1		2	1	3	2	3	2	2
2	3	2	3	4	3	3	1		1	2	1	2	3	3	1
1	2	1	3	4	2	3	2		1	1	1	1	2	3	1
1	3	2	2	4	2	2	3		2	1		1	2	3	2
1	3	2	2	4	2	2	3		2	2	1	2	1	3	3
1	2	1	3	3	3	3	3		1	1	3	2	1	2	2
1	3	1	2	4	2	1		1	1	1	1	2	2	2	2
2	3	1	2	4			2	2	2	1	2	2	1		3
1	3	2	1	4	3		2	2	2	2	3	2	1	2	2
1	3	2	3	4	3		2	1	2	1	2	2	1	1	2
2	3	2	2	4	3	2	1	2	1	1	2	2	2	2	2
2	3	2	2	4	3	2	1	2	2	1	3	2	3	2	2
1	3	2	2	4		2	2	2	2	2	1		3	2	2
1	3	2	3	4	3	1	1	2	2	1	3	2	3	2	2
1	3	1	1	4		2	2	1	2	2	3	2	1	2	3
1	3	1	1	4	2	1	2	2	2	2	2	2	1	2	2
2	3	2	3	4		2	1	2	2	2	2	2	1	2	3
2	3	2	2	3	2	2	2	2	2	1	1	1	2	2	2
1	3	2	1	2	2	2	2	2	2	2	2	1	2	2	2
1	3	1	2	4	1	1	1	1	1	2	1	2	1	2	1
1	2	1	3	3	3	2	2	2	2	1	2	2	2	2	2
1	3	1	1	2	2	1	2	2	2	2	2	2	1	2	3
1	3	1	3	4	2	2	2	2	2	1	1	1	2	2	2
1	3	1	3	4	3	2	2	1	1	2	1	1	3	2	2
1	2	2	3	4	3	1	1	1	2	2	1	1	2	1	2
1	2	2	3	4	2	2	2	2	2	2	1	2	1	2	2
1	2	2	3	4	3	1	2	2	2	2	1	2	1	1	3
1	2	1	3	4	2	2	2	2	2	1	2	2	1	2	3
1	3	2	3	4	2	1	1	2	2	2	1	2	1	2	2
1	3	1	3	4	2	1	1	1	1	2	1	2	1	1	1
2	3	1	3	4	2	2	2	2	2	2		1	1	1	3
2	3	2	2	4	2	2	1	2	2	1	1	1	1	2	2
2	3	2	3	4	2	2	2	2	2	1	1	1	3	1	2
1	3	1	3	4	1	2	1	2	1	1	1	1	1	2	1
1	2	2	3	4	2	2	1	2	2	2	1	1	1	2	2
1	3	1	3	4	2	2	2	2	2	2	2	2	2	2	2
1	3	1	3	4	1	2	1	1	2	1	1	2	3	2	1
1	3	2	2	4	1	1	2	1	2		2	1	2	1	1
1	3	2	2	4	1	1	1	1	1		2	1	3	1	1
1	2	1	3	4	3	2	2	2	2	1	2	2	1	1	2
1	3	2	3	4	2	1	1	2	1		2	2		2	1
1	3	2	3	4	2	2	1	2	1		2	1		3	1
2	3	1	3	4	2	2	2	2	2		1	2	1	2	2
2	3	2	3	4	2	2	2	2	2	1	1	2	3	2	1
2	2	1	2	4	2	1	1	2	2	2	2	2	1	3	1
2	3	2	2	4	3	2	1	2	2	1	1	2	1	1	2
2	3	2	2	4	3	2	1	2	1		1	2	1	3	3
2	3	2	2	4	3	2	2	2	2		1	2	1	3	3
1	3	1	2	4	1	1	1	1	2	2	1	2	2	1	1
2	3	2	2	4	2	2	2	2	2	1	1	2	3	2	2
1	2	1	2	4	2	2	2	2	2	2	1	2	1	2	2
1	3	2	2	4	2	2	2	2	2	1	2	2	3	2	2
1	3	1	3	4	2	2	2	2	2	2	3	2	3	2	2
1	3	1	3	4		2	2	1	2	1	1	2	1	1	2
1	3	1	3	4	3	1	1	1	2	1	1	2	1	2	2
1	3	2	3	4	2	1	2	2	2	1	1	2	2	2	3
1	3	2	3	4	3	1	2	2	2	1	1	2	2	2	3
1	3	2	3	4	3	1	2	2	2	1	1	2	2	2	3
2	3	1	2	4	2	2	2	2	2	1	2	2	2	2	3
1	3	2	3	4	3	2	2	2	2	2	2	2	1	1	2
1	3	1	3	4	2	2	2	2	2	2	3		1	2	2
1	3	2	2	4	3	2	2	2	2	2	1	2	2	1	2
1	3	1	1	4	2	2	2	1	2	2	3	1	1	2	2
1	3	1	1	4	2	1	2	2	2	1	1	1	3	2	2
1	3	1	3	4	3	2	2	2	2	1	1	2	2	2	2
1	3	2	3	4	3	2	2	1	2	1	1	1	1	2	2
1	3	1	3	4	3	2	2	1	1	1	3	2	1	2	2
2	3	2	2	4	3	2	2	2	2	2	1	2	1	1	3
1	2	2	2	4	2	2	2	2	2	2	1	1	3	1	1
1	2	2	2	4	2	2	2	2	2	1	2	2	1	1	1
1	3	2	2	4	3	2	2	2	2	1	1	2	1	1	2
1	3	1	3	4	3	1	2	2	2	2	1	2	2	1	2
1	3	2	3	4	2	1	1	1	2	2	1	2	1	1	2
2	3	2	2	4	1	1	1	1	1	1	2	1	2	1	2
1	3	1	1	4	3	2	2	2	2	2	3	2	1	1	2
1	2	1	3	4	3	2	2	2	2	2	1	2	1	2	2
1	3	1	2	4	3	2	2	2	2	2	1	1	2	1	2
1	3	1	2	4	3	2	2	2	2	2	1	1	1	1	3
1	2	2	1	4	1	1	1	1	1	2	2	2	2	1	2
1	2	1	3	3	3	2	2	2	2	1	2	2	3	1	2
2	3	2	3	3	2	2	2	2	2	2	1	2	1	2	2
1	3	2	2	3	2	1	1	2	2	1	2	2	2	2	2
1	3	2	2	3	2	1	2	2	2	2	1	2	1	2	2
1	3	2	2	3	2	2	2	2	2	1		2		1	2
1	3	1	1	3	3	2	2	1	1	2	2	2	1	1	2
2	3	2	2	3	2	2	2	2	2	2	3	1	2	3	1
1	2	1	3	3	3	2	1	2	1	2	1	1	2	2	2
2	3	1	1	3	2	1	1	2	1	2	1	2	1	2	2
2	3	2	2	3	2	2	2	2	2	1	3	2	1	2	2
2	3	2	2	3	3	2	2	2	2	2	1	2	1	2	2
1	2	1	1	3	3	2	2	2	2	2	1	1	2	2	2
1	3	2	3	3	1	1	1	1	1	2	1	1		2	1
1	3	2	3	3	1	1	1	1	1		1	2	3	1	1
1	3	1	1	3	2	2	2	2	2		3	1	1	2	2
1	3	2	2	3	3	2	2	1	2	2	2	1	1	1	2
1	3	2	3	3	3	1	1	1	1	1	3	1	1	2	2
1	3	2	2	3	2	2	2	2	2	1	3	2	1	2	1
1	3	1	1	3	3	1	2	1	2	2	3	2		1	2
2	3	1	1	3	2	2	2	2	2	2	2	2	2	2	2
2	3	1	1	3	2	2	2	2	2	2	2	2	2	2	3
1	3	2	2	3	2	2	2	2	2	1	2	1	1	2	3
2	3	2	2	2	3	2	2	2	2	1	1	2	3	2	1
1	3	1	2	2	1	2	2	2	1	2	1	2	2	2	2
1	3	2	2	2	3	1	1	1	2	1	1	1	3	2	2
1	3	2	2	1	3	2	1	1	2	1	3	1	1	1	2
1	3	2	2	1	3	2	2	2	2	2	2	2	1	1	3
1	3	2	2	1	3	2	1	2	2	2	2	2	1	2	3
1	3	1	1	1	3	2	2	2	2	2	1	1	2	1	2
2	2	1	2	4	2	2	2	2	2	1	3	2	1	2	2
1	3	1	3	4	1	1	1	1	1	1	1	1	1	3	3
1	2	1	3	4	1	1	1	1	1	2	2	2	1	2	2
2	3	2	3	4	2	1	2	2	1	2	2	1	1	2	1
1	3	1	2	4	3	2	1	1	2	2	2	2	1	1	2
1	3	2	2	4	1	1	1	1	1	1	2	2	2	3	1
1	3	1	2	4	1	1	1	1	1	2	1	2	2	1	2
1	3	2	2	4	2	2	2	2	1		1	2	1	3	1
2	3	2	2	4	1	1	1	1	1	1	3	1	3	2	1
1	2	2	1	4	1	1	2	2	1	1	1	2	2	2	1
1	2	1	2	4	1	1	1	1	1	2	2		1	2	1
1	2	1	2	4	1	1	2	1	1	2	3	2	1	2	2
2	3	1	2	3	1	1	1	1	1	1	2	2	2	3	1
1	3	2	3	3		1	1	1	1	2	1	1	1	1	1
1	3	2	2	3	2	2	2	2	2	1	1	2	1	2	2
1	3	2	2	1	1	1	1	2	2	2	3	2	1	1	1
1	2	1	3	3	3	1	2	2	2	1	1	1	3	2	3
1	3	1	2	4	3	2	1	2	2	1	1	1	1	1	2
1	2	2	3	4	3	1	1	2	2	1	1	1	2	3	3
1	2	1	3	4	2	1	1	1	1	2	3	2	1	3	3
1	3	2	2	4	3	2	2	2	1	1	2	1	2	3	1
1	3	2	2	4	2	1	1	2	2	2	1	1	2	3	2
2	3	1	2	4	2	1	1	1	1	2	2	1	3	2	2
2	3	1	2	4	2	1	1	1	1	2	2		3	3	2
1	3	1	2	4	3	1	1	1	1	1	2	2	2	1	1
2	3	1	2	4	3	2	2	2	2		2		3	2	2
1	3	2	3	4	2	2	2	2	2	1	1	1	2	2	2
2	3	1	2	4	2	2	2	2	2	2	1	2	2	2	1
1	3	2	2	4	1	1	1	1	1	2	1	2	2	1	1
1	3	2	2	4	2	1	2	2	1		1	2	1	2	2
1	3	2	2	4	1	1	1	1	1	2	1	2	2	2	2
1	3	1	2	4	3	2	2	1	2		1	2	2	2	2
1	2	2	1	4	2	1	1	2	1	2	2	2	2	2	1
1	2	2	1	4	1	1	2	2	1	2	1	1	2	2	3
2	3	2	3	3	3	2	1	1	2	2	1	2	2	2	3
2	3	2	2	3	1	1	1	2	2	2	1	1	3	2	2
1	3	2	3	3	1	1	2	1	1		2		2	3	3
1	3	1	2	3	2	1	1	1	2	1	1	2	2	2	1
1	2	1	2	3	3	2	2	2	2	1		2	1	2	2
1	2	1	2	3	1	1	1	1	1	2	1	2		2	1
1	2	1	2	3	1	1	1	1	1	1	1	2	2	1	1
1	2	1	2	3	1	1	1	2	2	2	1	2	2	2	2
2	2	2	1	3	1	1	1	1	2	1	1	2	1	3	1
1	3	2	2	3	2	2	2	2	2	2	1	2	1	2	3
1	3	1	2	2	3	1	1	1	1	1	1	2	2	1	1
1	2	2	1	2	2	1	1	1	2		1	1	2	2	3
1	2	1	2	1	2	2	1	1	2	2	1	1	3	2	3
2	3	1	1	1	2	2	2	1	2	1	1	1		1	2
1	2	2	3	4	3	1	2	2	2	2	1	2	2	2	2
1	3	2	3	4	2	1	1	1	1	2	2	1	2	2	3
1	3	2	3	4	2	1	2	2	2	2	1	2	1	2	3
1	3	1	3	4	2	1	1	2	2	2	3	2	1	2	2
1	3	1	3	4	2	2	1	2	1	2	2	2	2	2	2
2	3	2	2	4	2	1	1	1	2	1	1	2	1	2	2
2	3	2	2	4	3	1	1	1	2	1	2	2	2	3	2
1	3	1	3	4	2	1	1	1	2	1	2	2	1	2	2
2	3	1	3	4	3	2	2	2	2	1	3	2	2	1	1
1	3	2	2	4	2	1	2	2	2	1	2	2	1	2	2
1	3	2	2	4	2	2	2	1	2	2	3	1	2	3	2
2	3	1	3	4	3	2	2	2	2	2	2	2	2	2	1
2	3	2	3	4	2	2	2	2	2	2	1	1	3	2	1
2	3	2	3	4	2	2	1	1	2	2	1	2	1	2	3
1	3	1	1	4	2	2	2	2	2	2	3	2	1	2	2
1	3	1	2	4	3	2	2	2	2	1	2	2	1	1	1
2	3	2	2	4	2	2	2	2	2	2	1	2	1	2	3
2	3	2	2	4	3	2	2	2	2	1	1	2	1	1	2
1	3	1	2	4	2	1	1	1	1	1	2	2	2	1	2
2	3	1	2	4	2	2	2	1	2	2	3	1	2	2	1
2	3	1	2	4	2	2	2	2	2	2	2	2	1	2	3
2	3	1	2	4	1	2	2	1	1		2	1	1	2	2
2	3	1	1	4	2	2	2	2	2	2	2	2	1	2	2
2	3	2	3	4	3	2	2	2	2	2	3	2	3	2	2
2	3	1	2	4	2	2	2	2	2	1	3	2	1	3	2
2	3	1	2	4	3	2	2	2	2	2	1		3	2	1
2	3	1	3	4	3	1	1	1	1	2	2	2	3	3	1
1	3	1	3	4	3	1	2	2	2	2	3	1	2	2	3
1	3	2	3	4	2	2	1	2	1	1	3	2		2	3
1	3	1	3	4	2	2	2	2	2	2	3	1	1	2	2
1	3	2	3	4	3	2	2	2	2	1	2	2	1	2	2
1	3	2	3	4	3	1	1	1	1	1	1	1	3	3	2
1	3	1	3	4	2	2	2	2	2	1	3	2	1	2	3
2	3	2	1	4	1	1	1	2	2	1	1	2	3	3	1
1	3	2	2	4	2	1	1	1	1	1	1	1	1	1	2
1	3	1	2	4	2	2	2	2	2	1	2	2	2	2	2
1	3	2	3	4	3	2	2	1	2	2	1	2	1	1	2
1	3	2	3	4	3	2	2	2	2	2	1	1	2	2	2
2	3	2	3	4	2	1	1	2	2	1	3	2	3	2	2
2	3	1	2	4	2	2	2	2	2	1	1	2	2	2	2
2	3	1	2	4	2	2	2	2	2	2	3	2	1	2	3
2	3	1	3	4	1	2	2	2	1	2	3	2	1	2	2
2	3	1	3	4	1	1	1	1	2	2	2	2	2	2	2
2	3	1	3	4	2	2	2	2	2	1	1	2	1	2	2
2	3	1	1	4	1	2	2	1	2	1	2	2	2	1	1
2	3	1	1	4	2	2	2	1	1	1	2	2	1	2	2
1	3	1	1	4	3	2	1	1	2	1	2	2	1	1	3
1	2	2	2	4	2	2	2	2	2	2	1	1	3	2	2
1	2	2	2	4	1	1	1	1	1	1	1	2	1	2	2
1	3	2	2	4	1	1	1	1	1	1	2	2	2	1	1
1	3	2	3	4	2	2	2	2	2	1	1	1	1	2	2
1	3	2	3	4	3	1	1	2	2	2	2	2	1	2	2
1	3	2	3	4	2	2	1	2	2	1	2	2	2	2	2
1	3	2	3	4	2	2	2	2	2	1	2	2	2	2	2
1	3	2	2	4	3	2	1	1	2	2	2	1	2	3	2
1	2	1	2	4	1	2	2	2	1	2	3	2	1	2	3
1	3	1	3	4	3	2	2	2	2	1	1	2	2	2	3
1	3	1	1	4	2	2	2	2	2	2	1	2	2	3	2
2	3	1	3	4	2	1	2	2	2	1	3	2	1	2	1
2	3	2	2	4	1	2	1	2	1	2	3	1	1	2	2
2	3	2	2	4	1	1	1	1	1	1	3	1	1	1	3
2	3	2	2	4	2	2	2	2	2	1	3	1	3	1	3
2	3	2	2	4	2	1	2	1	2	1	1	2	2	2	3
1	3	2	2	4	2	2	2	2	2	1	2	2	2	1	2
1	3	1	2	4	2	2	2	2	2	1	1	2	3	2	2
1	3	2	2	4	2	1	2	2	2	2	1	2	1	3	3
1	3	1	3	4	2	2	1	2	2	1	3	2	3	2	1
1	3	1	1	4	2	2	1	2	2	1	3	2	1	1	1
1	3	1	3	4	1	1	1	1	1	1	1	1	1	1	1
1	3	1	3	4	1	1	2	1	2	1	2	1	1	1	2
1	3	1	2	4	2	1	2	1	2	1	2	2	2	2	1
1	3	1	2	4	2	2	2	2	2	1	1	2	2	2	2
1	3	1	2	4	1	1	2	2	2	1	1	2	2	3	3
1	2	2	1	4	1	1	2	2	2	2		2	1	2	2
1	3	2	3	3	1	1	2	1	2	2	2	2	2	2	2
1	2	2	2	3	2	2	2	2	2	2	2	2	2	2	2
1	3	2	2	3	3	2	2	2	2	2	3	2	1	3	2
1	3	2	2	3	3	1	2	2	2	2	3	2	1	2	1
1	3	2	2	3	3	2	2	2	2	2	1	1	2	2	3
1	3	1	2	3	2	2	2	2	2			2	1	1	2
1	3	2	2	3	3	2	2	2	1	2	1	2		1	2
1	3	2	3	3	2	1	2	1	2	2	1	2	2	1	2
1	3	1	1	3	3	1	2	1	2	2	1	2	3	3	2
1	3	1	1	3	2	2	2	2	2	1	1	1	2	2	2
1	3	1	1	3	3	2	1	2	2	1	1	2	2	3	3
2	3	1	2	3	3	2	2	1	2	2	3	2	1	2	1
2	3	1	2	3	3	2	2	2	2	1	2	1	2	2	3
1	2	2	3	3	3	1	1	1	1	1	2	2	2	1	1
1	2	2	3	3	2	1	1	2	1	2	3	2	1	2	2
1	3	2	3	3	2	1	2	2	2	1	3	2	1	3	1
1	3	2	3	3	2	1	1	1	1	1	1	1	1	1	1
1	3	2	3	3	3	1	1	1	1	1	1		2	1	1
1	3	2	2	3	3	2	2	2	2	2	3	2	2	2	2
2	3	1	2	3	2	2	2	2	2	1	2	2	3	2	2
1	2	2	3	3	3	1	1	1	2	1	1	1	1	1	2
1	2	1	2	3	3	2	1	2	2	1	1	1	3	1	2
1	2	1	2	3	3	2	2	2	2	1	1	2	1	1	2
1	2	2	1	3	3	1	1	1	2	1	1	2	2	2	2
1	2	2	1	3	3	1	1	1	2	1	2	2	3	2	2
1	3	2	3	3	3	2	2	2	1	1	2	2	1	1	2
1	3	1	1	3	2	2	2	2	2	2	3	2	1	2	2
1	3	2	1	3	2	2	2	2	2	2	1	1	2	2	2
1	3	2	2	3	2	2	2	2	2	2	2	2	3	1	1
1	3	1	2	2	3	2	2	2	2	1	1	1	1	2	2
2	3	2	2	2	3	1	2	1	2	2	3	2	1	2	2
2	3	1	1	2	2	2	2	2	2	1	2	2	1	2	2
1	3	2	1	2	2	2	1	2	1	1	1	2	1	1	3
1	3	1	1	2	2	2	2	2	2	1	1	1	1	3	3
1	3	1	2	2	3	1	2	2	2	2	3	2	1	2	2
1	3	1	1	2	3	1	2	1	2	2	1	1	3	2	1
1	3	1	1	2	2	2	2	2	2	2	1	2	1	2	1
1	3	1	1	2	2	2	2	1	2	2	3	2	2	3	2
1	3	1	1	2	3	2	2	2	2	2	1	2	3	2	2
1	3	1	1	2	2	2	1	2	2	1	2	2	2	3	2
2	3	2	1	1	3	2	2	2	2	2	1	2	3	2	2
1	3	2	1	1	2	1	2	2	2	2	3	2	1	2	2
2	2	2	1	1	2	2	2	2	2	2	1	2	2	2	2
1	3	1	3	4	3	1	1	1	2	1	1	2	1	1	1
2	3	2	3	4	3	2	2	2	2	1	1	2	2	2	1
2	3	1	2	4	2	2	2	2	2	1	2	2	1	2	2
1	3	1	1	4	2	2	1	1	1	2	2	2	2	1	1
1	3	1	2	4	2	2	1	2	2	2	3	2	1	2	2
1	3	2	2	4	3	1	1	2	1	1	2	2	1	1	3
1	3	2	2	4	3	2	1	2	2	1	2	2	1	1	3
1	3	1	2	4	2	1	2	1	2	1	3	2	3	2	2
2	3	1	1	3	2	2	2	2	2	1	2	2	1	2	2
1	3	2	3	3	3	2	1	1	1	2	3	2	1	2	2
1	2	2	2	3	3	2	1	2	1	1	2	2	1	2	2
1	3	2	2	3	3	2	2	1	2	2	2	2	2	2	2
2	3	2	2	2	3	1	2	2	2	2	3	2	1	2	2
1	3	1	1	2	2	2	2	1	2	2	2	2	2	2	1
1	3	1	1	2	3	1	1	1	1	1	2	2	2	2	1
1	3	1	1	2	2	2	2	1	2	1	1	2	1	2	2
1	3	2	3	4	3	2	2	2	2	1	1	1	3	2	2
1	3	1	3	4	2	1	1	2	1	1	3	2	2	3	2
1	3	1	1	4	2	1	1	2	2	1	1	2	3	3	2
1	3	2	3	4	2	1	2	1	2	1	2	2	2	3	3
1	3	1	3	4	3	2	2	2	2	2	2	2	1	1	2
1	3	2	3	4	3	2	2	2	2	2	1	2	2	1	3
1	3	1	1	2	3	2	1	1	1	2	1	2	3	2	2
1	3	2	1	4	2	1	2	1	2		2	2	2	2	3
1	3	2	1	4	2	2	2	1	2	2	1	1	3	1	2
1	3	2	3	4	3	2	2	2	1	1	1	1	3	2	2
1	3	1	2	3	3	2	1	2	2	2	3	1	1	1	2
1	3	2	1	3	2	1	2	1	1		3	2	2	2	2
1	3	1	2	2		2	2	2	2	2	3	2	1	2	2
1	3	1	1	1	2	2	2	2	2	1	3	2	2	2	2
1	3	1	3	4	3	1	2	2	2	2	2	2	2	3	3
1	3	2	3	4	1	1	2	1	2	1	1	1	2	3	3
1	3	2	3	4	2	2	2	2	2	1	3	1	3	3	3
2	3	1	2	4	2	1	2	2	2	2		2	1	2	2
2	3	1	3	4	2	2	1	2	1	1	3	1	1	2	3
2	3	2	2	4	2	2	2	2	2	1		1	2	2	2
1	3	1	2	4	1	1	2	2	2	1	1	2	2	2	1
1	3	2	2	3	3	2	2	1	2	1	3	2	2	1	2
1	2	2	1	2	3	1	2	2	2	2	1	2	1	2	1
1	3	2	2	2	2	1	2	2	2	2	1	2	2	2	3
1	3	1	1	2	2	2	2	1	2		2	2	1	2	3
1	3	1	1	2	2	2	2	1	2		3	2	1	2	3
1	2	1	3	4	3	2	1	2	2	1	3	2	1	2	2
1	2	2	3	4	3	2	1	2	2	1	1	2	1	2	2
1	2	2	3	4	2	2	2	2	2	2	1	2	2	2	2
1	3	2	3	4	3	1	1	1	2	2	2	2	2	2	1
1	3	2	3	4	3	2	1	1	2	2	1	2	3	2	1
1	3	2	3	4	3	2	2	2	2	2	3	2	2	2	2
2	3	2	3	4	2	2	2	2	2	2	3	2	1	2	2
2	3	2	3	4	3	2	1	2	2	1	1	2	3	1	2
2	3	2	3	4	2	2	2	2	2	2	1	2	3	2	3
2	3	1	3	4	3	1	2	1	2	1	1	1	3	1	1
2	3	1	3	4	3	1	2	2	1	1	3		2	3	2
1	3	1	3	4	2	2	2	2	2	1	3	1	1	2	2
1	3	1	3	4	3	2	2	1	2	2	2	2	1	2	2
1	3	2	3	4	2	2	2	2	2		2	2	3	3	2
1	3	1	3	4	2	2	2	2	2	2	3	2	2	2	2
1	3	1	3	4	3	2	2	1	2	2	1	2	2	2	2
1	3	2	3	4	2	2	1	2	2	2	3	2	1	2	2
1	2	2	3	4	3	1	1	2	2	1	2	2	2	2	2
1	3	1	3	4	3	2	1	1	1	2	2	2	2	2	2
1	2	1	2	4		2	2	2	1	1	2	2	1	2	2
1	3	2	2	4	1	1	2	2	2	1	3	2	1	1	3
1	3	1	3	4	2	2	2	1	1	2	2	2	2	2	1
1	3	1	3	4		2	2	2	1	2	3	2	1	2	2
2	3	2	2	4	2	2	2	2	2	1	1	2	1	3	2
2	3	2	2	4	3	2	1	1	2	1	1	1	3	2	1
2	3	2	2	4	2	2	2	2	2	1	1	2	3	2	1
2	3	2	3	4	2	1	2	2	2	1	1	2	1	1	3
1	2	1	2	4	3	1	1	2	2	1	1	2	2	2	2
1	3	1	3	4	2	2	2	2	2	2	2	2	2	2	2
1	3	2	1	4	2	1	2	1	2	2	1	2	3	3	1
1	3	2	1	4		2	2	2	2	1	3	2	1	2	1
1	3	2	1	4	3	1	1	1	1	1	3	2	2	1	2
1	2	1	3	4	2	2	2	2	2	1		2	1	2	3
2	3	1	3	4	2	2	1	2	2	2	1	1	2	2	2
1	3	1	3	4	3	2	2	1	2	1	3	2	1	2	2
1	3	1	3	4	2	2	2	2	2	2	2	2	1	3	3
2	3	2	3	4		2	1	2	2	1	2	2	3	2	2
2	3	2	3	4	3	2	2	2	2	2	1	1	1	1	3
1	3	1	3	4	2	2	1	2	2	2	3	2	2	2	2
1	3	1	1	4	3	2	2	2	2	2	3	2	1	1	2
1	3	1	1	4	2	2	2	1	1		1	2	1	3	3
1	3	2	1	4	1	1	2	2	2	1	2	2	1	1	2
1	2	2	2	4	3	2	1	1	2	2	3	1	2	2	1
1	3	1	3	4	3	1	2	1	2	2				2	2
2	3	1	3	4	2	2	2	2	2	1	3	2	1	3	1
1	3	2	2	4	3	2	2	2	2	1	2	2	1	2	2
2	3	2	2	4	3	2	2	2	2	1	1	1	3	2	1
1	3	1	1	4	3	2	1	2	1	1	1	2	1	1	2
1	3	1	1	4	3	2	1	2	1	1	1	2	3	1	2
1	3	1	3	4	3	2	2	2	2	1	1	2	2	3	2
1	3	1	3	4	2	2	2	2	2	1	3		1	3	3
1	3	1	3	4	3	2	2	2	2	1	1	2	2	2	3
1	3	1	3	4	3	2	2	2	2	1	3	1	1	2	2
1	3	2	2	4	3	2	2	2	2	1	1	2	1	2	3
1	3	2	2	4	3	2	1	2	1	1	3	1	2	2	3
2	3	2	3	4	2	2	2	2	2	2	2	2	2	2	2
1	3	2	2	4	3	2	1	2	2	1	3	1	1	2	2
1	3	2	2	4	3	1	2	1	2	2	3	2	1	2	2
1	3	2	2	4	2	2	2	2	2	1	1	2	1	1	2
1	3	2	2	4		1	2	1	2	2	1	2	2	2	2
2	3	1	2	4	2	2	2	2	2	2	1	2	3	2	2
2	3	1	2	4	3	2	2	2	2	1	1	2	2	3	3
2	3	1	2	4	1	2	2	2	2	1	2	2	2	2	3
1	3	2	2	4	3	2	2	2	2		3	2	1	2	3
1	3	2	3	4	3	1	2	1	1	2	2	2	1	2	2
2	3	2	1	4	2	2	2	2	2	1	2	2	3	2	2
1	2	2	2	4	3	2	1	2	2	2	1	1	3	2	2
1	2	2	2	4	2	2	2	2	2	2	3	1	1	1	2
1	3	1	3	4	3	1	2	2	2	2	2	2	2	2	1
1	3	1	3	4	2	2	2	2	2	1	1	1	3	2	2
1	3	1	3	4	3	2	2	1	2	2	1	1	3	2	2
2	3	2	3	4	2	2	2	2	2	1	2	2	3	2	2
1	3	1	3	4	2	1	2	2	2	2	2	2		2	2
2	3	1	3	4	2	2	2	2	2	1	3	1	1	2	1
2	3	1	3	4	2	1	2	2	2	1	3	2	1	2	2
1	3	1	3	4	2	2	2	2	2	1	2	2	3	3	3
2	3	1	3	4	3	2	2	2	2	1	2	2	3	2	2
1	3	1	3	4	3	2	2	2	2	2	1	2	2	2	3
1	3	1	3	4	3	1	2	1	2	2	1	2	2	2	3
1	3	1	1	4	3	2	2	2	2	1	1	2	3	2	2
1	3	1	1	4	2	2	2	2	2	2		2	3	2	3
1	3	2	3	4	2	1	2	1	2	2	3	2	1	3	1
1	3	2	3	4	1	2	1	1	1	2	2	1	1	3	1
1	3	2	3	4	2	2	2	2	2	2	2	1	3	2	1
1	3	2	3	4	3	2	2	2	2	1	1	2	3	2	1
1	3	2	3	4	2	2	2	2	2	1	1	1		3	3
1	3	2	3	4	2	2	2	2	2	2	3	2	3	2	3
2	3	1	2	4	2	2	2	2	2	2	3	2	1	3	2
2	3	1	2	4	2	2	2	2	2	2	1	1	2	2	3
1	3	1	3	4	2	2	2	1	1	1	3	2	3	2	2
1	3	1	3	4	3	2	2	2	2	2	3	1	1	1	2
1	3	2	3	4	3	1	1	1	2	2	2	2	1	2	2
1	3	1	3	4	2	2	2	2	2	2	3	1	1	2	2
1	3	1	3	4	3	2	2	2	2	2	3	1	1	2	3
2	3	2	3	4	2	1	2	2	2	2	1	2	2	2	2
2	3	2	3	4	2	2	2	2	2	1	1	2	2	2	3
1	3	2	2	4	3	1	1	2	1	1	2	2	2	1	3
1	3	2	2	4	3	1	2	1	1		2		3	1	1
2	3	2	1	4	3	2	1	2	2	1	1	2	3	2	2
2	3	2	1	4	2	2	2	2	2	2	2	2	1	3	3
2	3	2	1	4	2	2	2	2	2	1	2	1	2	2	3
1	3	2	2	4	3	2	2	2	2	1	3	2	3	2	3
1	3	2	1	4	2	2	2	2	2		1	1	3	2	2
1	3	2	1	4	2	1	1	2	2	2	1	1	3	3	3
2	3	1	2	4	2	1	1	2	2	2	2	2	1	2	3
1	3	1	1	4	2	1	1	1	2	1	1	2	3	2	1
1	3	1	1	4	3	2	2	2	2	2	1	2	1	2	2
1	3	2	3	4	3	2	1	2	2	1	1	1	2	2	3
2	3	2	3	4	2	2	1	2	2	2	1	2	3	2	3
2	3	2	3	4	2	2	1	2	2	2	1	2	1	2	3
2	3	1	1	4	3	1	1	2	2	2	2	2	1	2	1
2	3	1	1	4	3	1	2	2	2		1	2	2	2	2
2	3	1	1	4	3	2	2	2	2	1	3	2	3	3	2
1	3	1	1	4	2	1	1	1	2	2	3	2	1	3	2
1	3	1	1	4	3	2	2	2	2	1	1	1	1	2	3
1	3	1	3	4	3	2	2	2	2	1	1	2	3	2	2
1	3	2	3	4	3	2	2	2	2	2	2	2	1	2	3
1	3	1	3	4	3	2	2	2	2	2	3	2	1	3	2
1	3	1	3	4	2	2	2	2	2	1	1	2	3	3	2
1	3	2	3	4	2	2	1	2	2	1	3	2	1	2	2
1	3	2	2	4	3	2	2	2	2	1	3	2	3	2	3
1	3	2	1	4	2	2	2	2	2	1	1	1	2	2	2
1	3	2	1	4	3	2	2	2	2	1	1	1	3	2	2
2	3	2	2	4	3	2	1	2	2	2	1	2	2	2	2
1	3	1	1	4	2	2	1	2	2	1	2	2	3	3	2
1	3	1	1	4	3	2	1	1	1	1	2	2	2	3	3
1	3	2	3	4	3	2	2	1	2	1	1	2	2	1	1
1	3	1	3	4	3	1	1	1	2	1	1	2	3	1	2
1	3	1	1	4	3	2	2	2	2	2	3	2	1	2	2
1	2	2	1	4	3	1	1	2	2	1	1	2	2	2	2
2	3	2	2	4	2	2	2	2	2		1	2	1	2	2
2	3	2	2	4	2	2	2	2	2		1	2	1	2	2
2	3	1	2	4	3	2	2	2	2	1	3	2	1	3	2
1	3	2	3	4	2	2	1	2	2	1	3	2	1	2	2
1	3	2	3	4	3	2	1	2	2	1	3	2	2	1	3
1	3	2	2	4	3	2	1	2	2	2	2	2	1	1	3
1	3	2	2	4	3	2	1	1	2	2	1	2	2	2	1
1	3	1	2	4	3	2	1	2	2	2	1	1	3	2	2
1	3	1	1	4	2	2	2	2	2	2	3	2	1	2	2
1	3	1	1	4	3	2	1	2	2	2	3	2	1	2	2
1	3	2	2	4	3	2	2	2	2	1	3	2	1	2	3
2	3	1	3	4	2	2	2	1	1	1	3	2	1	2	3
1	3	2	2	4	3	1	1	2	2	1	1	2	1	2	2
1	3	2	2	4	2	2	2	2	2	1	1	2	1	2	2
1	3	2	2	4	3	2	1	2	1	1	1	1	1	2	3
1	3	1	1	4	3	2	2	2	2	1	1	1	1	2	2
1	3	1	2	4	3	2	2	2	2	1	2	2	1	2	3
1	3	1	2	4	3	2	2	2	2	1	2	2	1	2	3
1	3	1	2	4	3	2	2	2	2	1	2	2	1	2	3
1	3	1	2	4	3	1	1	2	1	2	3	2	1	2	1
1	3	1	2	4	3	2	2	2	2	2	1	2	3		2
1	3	1	2	4	3	2	2	2	2	1	1	2	1	1	3
1	3	2	2	4	3	2	1	2	2	1	3	2	2	2	3
1	3	2	2	4	1	2	2	2	2	2	1	1	2	2	2
1	3	2	2	4	3	1	1	1	2	2	2	2	1	1	3
1	3	1	3	4	3	2	2	2	2	2	3	1	2	2	3
1	3	1	3	4	3	2	2	2	2	1	2	2	1	1	3
2	3	2	3	3	3	2	2	2	2	1	1	2	2	1	2
1	2	1	3	3	3	2	2	2	2	2		2	1	1	1
1	2	1	3	3	2	2	2	2	2	1	3		1	2	2
2	3	2	3	3	3	2	2	1	2	1	1	1	3	2	1
2	3	2	3	3	2	2	2	2	2	1	1	2	2	3	2
2	3	2	3	3	3	1	1	2	2	1	1	2	2	2	2
2	3	2	3	3	3	2	2	2	2	1	1	1	2	2	3
1	3	2	3	3	3	2	2	2	2	2	1	2	1	1	2
1	3	2	3	3	3	1	1	2	2	2	1	2	1	1	3
1	3	2	3	3	2	2	2	1	2	2	1	2	2	2	3
1	2	1	2	3	2	2	2	1	2	2	2	2	1	1	1
1	3	2	2	3	2	2	2	2	2	1	3	2	1	3	2
1	3	2	2	3	2	2	2	1	2	1	2	1	1	2	3
1	3	2	2	3	3	1	1	1	2		3	2	1	1	3
1	3	2	1	3	2	1	2	2	2	2	2	2	2	2	1
1	3	2	1	3	3	2	2	2	2	1	1	2	2	1	2
1	3	1	1	3	2	2	2	2	2	1	1	2	3	2	1
1	3	1	1	3	3	2	1	1	2	2	2	2	1	1	3
1	3	1	1	3	3	2	2	2	2	1	1	1	3	3	3
1	3	1	1	3	3	2	1	1	1	2	3	2	1	1	3
2	3	2	3	3	3	1	2	2	2	2	1	1	3	1	1
2	3	2	3	3	3	2	2	1	2	1	1	1	3	2	2
2	3	2	3	3	3	2	2	2	2	1	3	2	1	2	2
1	3	2	2	3	3	2	1	1	1	1	2	2	1	1	1
1	3	1	2	3		2	2	2	2	1	3	2	2	3	1
1	3	2	2	3	2	1	2	1	2	2	1	1	1	2	2
1	3	2	2	3	3	2	1	2	2	2	1	2	3	1	3
2	3	2	2	3	3	1	2	1	2	2	2	2	2	2	1
2	3	2	2	3	3	2	2	2	2	1	3	2	2	2	2
2	3	2	2	3	3	2	2	2	2	1	2	2	2	1	3
1	3	1	3	3	3	2	2	2	2	2	3	2	2	3	3
1	2	1	3	3	3	2	2	2	2	1	1	1	3	2	2
1	2	1	3	3	3	2	2	2	2	1	1	1	1	2	3
2	3	1	1	3	2	2	2	2	2	2	2	2	2	2	2
1	3	2	3	3	3	1	1	1	1	1	1	2	1	1	2
1	3	2	3	3	2	2	2	1	2	1	1	2	1	1	2
2	3	2	2	3	3	2	2	2	2	1	1		1	2	1
2	3	2	2	3	3	2	2	2	2	2	1	2	3	3	2
2	3	2	2	3	2	1	1	1	2	1	1	2	3	3	2
1	3	1	1	3	1	2	2	2	2	1	3	2	1	3	1
1	3	1	1	3	2	1	2	2	2	1	1	2	3	1	1
1	3	2	1	3	2	2	2	2	2	1	1	2	3	3	3
2	3	1	1	3	2	2	2	2	2	1	3	2	1	2	1
2	3	1	2	3	2	1	2	2	2	2	3	1	1	3	3
2	3	1	2	3	3	1	1	1	2	1	3	2	1	1	3
1	3	2	2	3	2	2	1	1	2	1	1	2	2	3	2
2	3	2	2	3	2	1	2	1	2	1	3	2		1	2
2	3	2	2	3	3	2	2	2	2	1	3	2		2	2
1	3	2	1	3	2	2	2	2	2	1	3	1	1	2	2
1	3	2	3	3	2	2	1	2	1	1	2	2	1	1	3
1	3	2	3	3	3	1	1	1	2	2	2	2	1	2	3
2	3	2	2	3	2	1	1	1	1	2	1	2	1	2	2
2	3	2	2	3	3	1	1	2	2	2	1	1	2	1	3
1	3	2	2	3	3	1	1	2	2	2	2	2	1	1	2
1	3	2	2	3	3	2	1	2	2	1	2	2	3	3	2
1	3	2	2	3	3	2	1	2	2	1	1	2	1	1	2
1	2	2	2	3	3	2	2	1	2	2	2	2		1	2
2	3	1	2	3	3	2	1	1	2	1	3	2	1	2	2
1	3	1	1	3	2	1	2	2	2	1	1	1	2		3
1	2	2	3	3	2	2	2	2	2					2	2
1	2	2	3	3	3	1	1	1	2		1	2	2	2	2
1	2	1	2	3	3	2	2	2	2	2		1	2	1	2
1	2	1	2	3	3	2	2	2	2	1	1	1	3	1	3
1	2	1	2	3	1	2	2	2	2	1	3	2	1	3	3
1	3	1	3	3	3	2	2	1	2	2	1	2	1	2	2
1	3	2	3	3	2	2	2	2	2	1	2	2	1	2	1
1	3	2	3	3	3	2	2	2	2	1	3	2	1	2	3
1	3	1	1	3	2	2	1	2	2	1	3	2	1	2	2
1	3	2	2	3	2	2	2	2	2	1	2	2	1	2	2
1	3	1	3	3	3	2	2	2	2			2	1	2	2
1	3	1	3	3	2	2	2	2	2	1	3	2	1	1	2
1	3	1	2	3	2	2	2	2	2	2	1	2	2	2	2
1	3	1	2	3	3	1	2	1	2	1	3	1	1	2	2
1	3	2	1	3	3	2	2	2	2	1	1	2	2	1	2
1	3	2	3	3	3	1	1	1	1	2	1	1	3	2	3
1	3	2	3	3	3	1	1	1	2	2	1	1	3	2	3
1	3	2	2	3	3	2	1	2	2	1	2	2	1	2	2
1	3	2	2	3	1	1	1	2	2	2	1	1	1	3	3
1	3	1	3	2	3	1	1	2	2	1	2	2	2	3	2
2	3	1	2	2	3	2	2	2	2	2	1	1	3	1	1
2	3	1	2	2	3	2	2	2	2	1	1	2	1	1	3
2	3	2	2	2	3	2	1	2	1	1	3	2	1	2	1
2	3	2	2	2	2	2	2	2	2	1	3	2	1	2	2
2	3	2	2	2	3	2	2	2	2	1	1	1	1	2	2
1	3	1	1	2	2	2	1	1	2	2	2	2	1	1	2
1	3	2	1	2	3	1	1	2	2	1	1	2	3	1	2
1	3	2	1	2	3	1	1	2	2	2	2	2	1	2	2
2	3	1	1	2	2	1	1	2	1	2	2	2	2	2	1
1	3	1	2	2	2	2	2	2	2	2	3	2	1	2	2
1	3	1	2	2		2	2	2	2	2	3	2	1	2	3
1	3	2	1	2	2	1	1	1	2	1	2	2	2	2	2
1	2	2	1	2	2	2	2	2	2	2	1	1	2	2	2
1	3	2	2	2	3	2	2	2	2	1	1	2	1	1	3
1	3	1	2	2	2	2	2	2	2		2	2	2	3	2
1	3	1	2	2	3	2	1	2	2	1	1	2	1	1	2
1	3	1	2	2	2	2	2	2	2	2	3	2	2	3	2
1	3	1	1	2	3	1	2	2	2	2	3	1	1	1	2
1	3	1	1	2	3	1	2	1	2	1	3	2	1	1	3
1	3	1	3	2	3	1	1	2	2	2	3	2	1	3	1
1	3	1	3	2	2	2	2	2	2	2	1	2	2	2	2
1	3	2	2	2	3	2	2	2	2	1	3	2	2	1	1
1	3	2	2	2	3	2	1	1	2	2	1	2	2	2	2
1	3	2	2	2	3	1	2	2	2	2	1	2	1	1	2
1	3	1	1	2	2	2	2	2	2	2	1	1	3	3	3
1	3	1	1	2	2	2	2	1	2		3	2	1	2	3
1	3	1	1	2	2	2	2	1	2		2	2	1	2	3
1	3	1	1	2	2	2	2	1	2	2	3	2	2	2	3
1	3	1	2	2	3	1	1	2	2	2	3	1	1	3	1
1	3	1	2	2	2	1	2	2	2	2	3	2	1	2	3
1	3	1	2	2	3	2	2	2	2	2	1	1	2	1	3
1	3	1	1	2	3	1	2	1	2	2	2	2	1	2	2
1	3	1	1	2	3	2	2	2	2		3	2	3	2	2
1	3	2	2	1	3	1	2	2	2	1	3	2	1	2	2
1	2	1	2	1	2	2	2	2	2	2	3	2	1	2	2
1	3	2	2	1	3	2	2	2	2	2	3	2	1	2	2
1	2	2	1	1	3	2	2	2	2	2	1	2	1	2	2
1	3	2	1	1	2	2	2	2	2	1	1	2	1	2	3
1	3	2	1	1	2	2	2	2	2	1	2	2	1	2	3
1	3	1	1	1	3	1	2	1	2	1	1	1	1	2	2
2	2	2	1	1	3	2	2	2	2	2	1	2	2	1	2
1	3	1	1	1		2	2	2	2	2	2	2	1	1	2
1	3	1	1	1	2	1	1	1	2	1	3	1	1	1	1
1	3	1	1	1	2	2	2	2	2	1	1	2	3	3	3
1	3	1	1	1	3	2	2	2	2	2	1	1	2	1	3
1	3	1	1	1	3	2	2	2	2	2	1	1	3	2	3
1	3	2	3	4	3	3	1	1	2	2	1	2	1	1	2
1	2	1	1	4	2	3	1	2	1	2	3	2	1	2	2
2	3	1	2	2	2	3	2	2	2	2	3	1	1	3	2
1	3	1	2	2	2	3	2	2	2	1	2	2	3	2	3
1	3	1	1	1	3	3	2	2	2	2	1	2	1	1	2
1	3	1	3	4	3	3	2	2	2	1	2	2	1	3	2
1	3	2	2	4	3	3	2	2	2	1	1	2	2	2	1
1	3	2	2	4	3	3	1	2	1	2	1	2	2	2	1
1	3	1	1	3	3	3	2	2	2	2	3	1	1	2	2
1	3	2	2	4	1	3	1	1	2	1	1	2	1	3	2
1	3	1	2	4	3	3	2	1	2	2	1	2	1	2	2
1	2	1	2	4	2	3	1	1	2	1	3	1	1	2	1
1	2	2	3	3	3	3	2	2	2	1	2	2	1	2	2
1	2	1	2	3	3	3	2	2	2	2	1	2	1	2	1
1	2	2	1	1	2	3	2	2	2	2	1		2	2	1
2	3	2	3	4	3	3	2	2	2	2	3	2	1	1	1
1	3	1	3	4	3	3	1	2	2	2	3	2	1	2	1
1	3	2	3	4	2	3	2	2	2	1	2	2	2	2	2
1	2	2	2	4	3	3	2	2	2	1	1		1	1	1
1	3	2	2	4	3	3	1	1	1	2	2	2	1	2	3
1	3	1	3	4	2	3	2	2	2	1	3	1	1	2	3
1	2	2	2	3	3	3	1	2	2	1	2	2	1	3	3
1	3	1	2	3	3	3	2	2	2	1	3	2	3	2	1
2	3	2	1	3	2	3	2	2	2	2	1	2	3	3	1
2	3	2	3	3	2	3	2	2	2	2	1	1	3	2	2
1	3	1	3	3	3	3	2	2	2	2	3	1	1	2	2
2	3	1	1	3	2	3	2	1	1	1	2	2	2	3	3
1	2	2	3	3	3	3	2	1	2	1	2	2	1	1	2
1	3	1	1	3	1	3	2	2	2	2	2	2	2	3	2
2	3	2	1	3	2	3	2	2	2	1	2	2	2	2	1
1	3	2	1	2	1	3	1	1	1	1	2	2	1	2	1
1	3	2	2	3	3	3	1	2	2	1	3	2	1	2	2
1	3	2	2	3	3	3	2	2	2	2	1	2	1	1	2
1	3	1	2	4	3	3	1	1	2	2	1	2	1	3	3
1	2	2	3	4	2	3	2	2	2	2	1	2	3	1	1
1	3	2	1	2	3	3	2	2	2	2	1	2	1	2	2
2	3	1	1	1	2	3	2	2	2	2	1	1	3	3	2
2	3	1	3	4	2	3	2	2	2	1	3	2	1	2	2
1	3	1	3	4	2	3	2	2	2	1	1	1	2	2	2
1	3	1	3	4	3	3	2	2	2	1	2	2	2	1	2
1	3	2	2	4	2	3	1	2	1	1	1	1	1	3	1
1	3	2	2	4	2	3	2	2	2	2	1	2	1	2	2
2	3	1	3	4	3	3	2	2	2	1	3	1	1	2	3
1	3	1	3	4	2	3	2	2	2	1	2	2	1	2	2
2	3	2	2	4	2	3	2	2	2	1	1	2	3	3	2
2	3	2	2	4	3	3	1	2	2	1	1	1	3	2	2
1	3	1	3	4	2	3	2	2	2	2	2	2	2	2	2
1	3	2	2	4	3	3	2	1	2	2	1	2	1	1	3
1	3	2	1	4	3	3	2	2	2	2	3	2	1	2	3
1	3	1	2	4	3	3	2	2	2	1	1	2	1	1	3
1	3	2	1	4	3	3	1	1	2	1	1	1	2	1	2
1	2	2	3	4	3	3	2	2	2	2	3	2	2	2	2
1	3	1	2	4	3	3	2	1	1	2	2	2	1	1	1
1	3	1	3	4	3	3	2	2	2	1	1	2	1	2	2
1	3	2	3	4	3	3	1	1	1	1	1	2	3	2	1
1	3	2	2	4	3	3	2	2	2	2	1	1	3	2	2
2	3	2	1	4	3	3	2	2	2	1	3	2	1	2	2
1	3	1	1	4	3	3	2	2	2	2	2	2	2	3	2
2	3	1	1	4	2	3	2	2	2	2	3	2	1	1	1
2	3	1	1	4	3	3	2	2	2	1	1	2	3	3	1
1	3	2	2	4	2	3	2	2	2	1	2	2	1	2	3
2	3	2	2	4	2	3	2	2	2	1	1	1	1	2	2
1	3	1	1	4	2	3	2	2	2			2	1	2	2
1	3	1	2	4	3	3	1	2	2	2	2	2	3	1	2
1	3	1	2	4	3	3	2	2	2	1	1	2	1	2	3
1	3	1	2	4	3	3	2	2	2	1	1	1	3	3	2
2	3	2	1	4	2	3	2	2	2	2	3	2	2	2	2
1	3	2	2	4	2	3	2	2	2	2	3	2	1	2	2
2	3	2	3	3	3	3	2	2	2	1	2	1	1	1	3
1	3	2	3	3	3	3	2	2	2	2	1	1	3	3	2
1	3	2	2	3	3	3	2	2	2	2	3	1	1	2	2
1	3	2	2	3	3	3	1	1	2	2	2	2	3	2	2
1	3	1	1	3	3	3	1	1	2	2	2	2	1	1	2
2	3	2	3	3	2	3	2	2	2	1	1	2	3	2	2
1	3	2	2	3	3	3	1	2	2	2	2	2	1	2	3
2	3	2	3	3		3	2	2	2	1	3	1	1	2	1
2	3	2	3	3	2	3	2	1	2	1	1	2	3	3	3
1	2	1	3	3	2	3	2	2	2	1	1	2	2	1	3
1	2	1	3	3	2	3	2	2	2	2	1	2	3	1	1
1	2	1	3	3	3	3	2	2	2	1	3	2	1	2	2
1	2	1	3	3	3	3	1	1	1	2	3	1	2	2	3
2	3	2	2	3	3	3	2	2	2	2	3	2	3	2	1
2	3	2	2	3	2	3	2	2	2	1	1	2	3	2	3
2	3	2	2	3	2	3	2	2	2	1	1	2	3	2	3
1	3	2	3	3	3	3	1	2	2	1	1	2	1	2	2
1	3	2	3	3	3	3	2	2	2	2	3	2	1	1	2
1	3	1	2	3	2	3	2	2	2	1	1	2	1	1	2
2	3	1	1	3	2	3	1	2	2	2	2	2	2	3	3
2	3	1	1	3	2	3	1	2	2	2	3	2	2	3	3
2	3	1	3	3	2	3	2	1	2	2	3	2	1	2	2
1	2	1	2	3	2	3	2	2	2	2	1	2	1	2	2
1	3	2	2	3	2	3	2	2	2	1	1	2	1	1	2
1	3	2	2	3	3	3	2	1	2	2	1	1	3	2	2
1	3	2	2	3	3	3	2	2	2	2	2	2	2	2	2
1	3	1	3	2	3	3	1	2	2	1	3	2	1	3	3
2	3	1	2	2	2	3	2	2	2	2	2	2	1	1	2
2	3	2	2	2	3	3	2	2	2	1	3	2	1	2	3
2	3	1	1	2	3	3	1	2	2	1	2	2	3	2	2
2	3	1	1	2	2	3	1	2	1	1	3	2	1	2	2
1	3	2	1	2	3	3	2	2	2	2	3	1	1	2	2
1	3	1	2	2	2	3	2	2	1	1	3	2	3	2	2
1	3	1	2	2	3	3	1	2	2	2	3	2	1	1	3
1	2	1	1	2	3	3	2	2	2	2	2	2	1	1	3
1	3	1	1	2	3	3	2	2	1	1	2		3	3	3
1	2	2	1	1		3	2	2	2	2	1	2	2	2	2
1	3	1	1	1	3	3	2	1	1	1	2	2	2	2	2
2	3	2	1	1	2	3	2	2	2	2	3	2	2	1	2
1	3	1	1	1	3	3	2	2	2		1	2	2	2	3
2	3	2	3	3	3	3	2	2	2	1	3	2	1	1	3
2	3	2	2	4	2	3	1	2	2	2	1	1	1	1	3
1	2	1	3	3	3	3	2	2	1	2	3	1	1	2	2
1	3	2	2	3	3	3	1	1	2	2	1	1	1	2	2
2	3	2	1	4	2	3	2	2	2	1	1	2	2	3	2
1	3	1	3	4	3	3	1	2	2	2	3	2	1	1	3
1	3	1	3	4	3	3	2	2	2	2	3	2	1	2	3
2	3	1	2	4	3	3	2	2	1	1	1	2	1	1	3
2	3	2	1	4	3	3	1	2	2	1	2	1	2	1	2
1	3	2	2	4	3	3	2	2	1	1	1	2	1	1	2
1	2	2	1	4	3	3	2	2	2	1	1	1	1	2	3
1	3	2	3	4	3	3	1	2	2	2	1	2	1	2	3
1	3	1	3	4	3	3	1	2	2	2	1	1	2	2	3
1	3	1	2	4	2	3	1	1	2	1	1	2	1	3	1
2	3	2	3	3	2	3	2	2	2	2	3	1	1	2	1
1	2	2	2	3	3	3	1	2	2	1	1	2	2		3
1	3	2	2	3	3	3	2	2	2	1	1	2	1	2	3
1	3	1	2	3	3	3	2	2	2	2	1	2	1	2	1
1	2	1	2	3	2	3	2	2	2	1	1	1	1	2	3
1	3	2	2	1	3	3	2	2	2	1	2	2	2	1	3
1	2	2	1	1	3	3	2	1	2	1	1	2	1	2	2
1	3	2	1	1	3	3	1	2	2	1	2	2	1	3	3
2	3	2	1	1	2	3	2	2	2	1	1	2	3	3	2
1	3	1	2	2	3	2	3	2	2	1	1	2	1	1	2
1	3	1	1	2	3	2	3	2	2	1	3	2	3	2	2
1	3	2	2	1	3	2	3	1	1	2	3	2	1	2	1
1	3	1	3	4	3	2	3	1	2	2	3	2	2	2	3
1	3	2	2	4	3	1	3	1	2	1	1	1	3	3	1
2	3	1	2	4	2	2	3	2	2	1	3	2	2	2	1
1	3	2	1	4	3	2	3	1	2	1	3	1	1	2	2
1	3	1	3	4	1	1	3	2	2		2	1	2	3	1
1	2	1	1	3	2	1	3	2	2	2	1	2	1	3	2
1	3	2	2	1	3	2	3	2	2	1	3	2	1	1	3
1	3	1	1	1	2	2	3	2	2	1	3	2	1	2	3
1	2	2	3	4	3	2	3	2	2	1	1	2	1	2	1
2	3	2	3	4	1	2	3	2	2	2	1	2	1	2	2
2	3	1	3	4	1	1	3	2	2	1	1	2	2	3	1
1	3	2	2	4	3	2	3	2	2	1	1	2	2	1	1
2	3	2	2	3	3	1	3	1	2	1	1	1	2	2	3
2	3	2	1	2	3	2	3	2	2	2	2	2	2	1	1
1	2	1	2	1	3	1	3	1	2	1	1	2	1	3	1
1	3	1	2	4	3	2	3	2	2	2	2	2	1	2	2
1	3	2	2	4	3	2	3	2	2	1	2	1	1	3	2
2	3	2	3	4	2	1	3	2	2	1	1	2	2	2	1
1	3	1	2	4	3	2	3	2	2	2	1	1	3	3	3
1	3	2	2	4	1	2	3	2	2	2	3	2	1	1	1
1	3	1	3	4	3	2	3	2	2	1	1	2	2	3	3
2	2	1	2	4	3	1	3	1	1	1	1	2	1	3	2
1	3	1	2	4	3	2	3	2	2	1	1	2	2	2	2
2	3	1	2	4	2	1	3	2	2	1	1	2	2	2	2
1	3	2	2	4	2	2	3	2	2	2	2	2	1	3	3
1	3	2	1	4	2	2	3	1	2	2	2	2	2	2	2
1	2	1	2	4	3	2	3	2	2	2	3	2	1	3	3
2	3	2	3	3	1	1	3	1	2	2	1	2	3	2	2
1	3	2	2	3	3	1	3	2	2	2	3	2	1	1	2
1	3	2	2	3	1	1	3	1	2	2	1	2		2	1
1	2	1	1	3	2	2	3	2	2	1	3	2	1	2	1
1	2	1	1	3	2	2	3	2	2	1	2	2	2	2	2
1	3	2	1	1	3	2	3	2	2	2	3	2	1	2	2
1	3	2	2	4	3	2	3	2	2	1	2	2	1	2	1
2	3	1	1	1		2	3	2	2		3	2	3	2	3
1	3	2	3	4	3	2	3	1	2	2	1	1	1	2	3
2	3	2	3	4	2	2	3	1	2	2	1	2	2	1	2
1	3	1	2	4	3	1	3	2	2	2	1	2	3	3	2
1	3	2	3	4	3	1	3	2	2	1	1	2	2	3	2
1	3	2	3	4	2	2	3	2	2	1	2	2	1	2	2
1	3	1	3	4	3	2	3	2	2	2	1	1	3	2	3
1	3	1	3	4	2	1	3	1	2	1	3	2	3	2	2
1	3	2	2	4	3	1	3	2	2	1	1	2	1	1	3
1	3	2	2	4	1	1	3	1	2	2	1	2	3	3	2
1	3	2	2	4	3	2	3	2	2		1	2	1	1	3
1	3	1	3	4	2	2	3	2	2	2	1	1	3	1	3
1	3	1	1	4	3	2	3	2	2	2	3	2	1	1	2
1	3	1	3	4	3	2	3	2	2	2	2	2	1	2	2
1	3	2	2	4	2	2	3	2	2	2	1	1	1	2	2
1	3	2	1	4	2	2	3	1	2	2	1	2	2	2	2
1	3	2	1	4	2	2	3	2	2	2	2	2	1	2	3
1	3	2	1	4	2	2	3	2	2	1	2	2	2	3	1
1	3	2	3	4	3	1	3	1	2	1	3	2	1	2	2
1	2	1	3	4	3	1	3	2	2	2	1	1	2	2	2
1	2	1	3	4	3	2	3	2	2	1	3	2	2	3	3
2	3	2	1	4	2	2	3	2	2	1	1	2	1	2	2
2	3	2	3	3	3	2	3	2	2	1	1	1	3	1	3
1	2	1	3	3	3	2	3	1	2	2	1	1	1	2	2
1	3	2	2	3	3	2	3	2	2	2	3	2	1	1	2
1	3	2	3	3	3	2	3	1	2	1	1	1	2	2	3
1	3	2	2	3	2	2	3	2	2	1	2	2	1	3	2
1	2	1	2	3	2	1	3	2	2	1	2	2	2	2	3
1	2	1	1	3	2	2	3	2	2	1	1	2	1	1	2
1	2	2	1	3	3	2	3	2	2	2	2	2	1	1	2
1	2	1	1	3	3	2	3	2	2	2	3	1	1	2	2
1	3	2	3	2	2	2	3	2	2	2	3	2	1	2	2
1	3	2	3	2	3	2	3	1	2	1	2	2	1	1	2
2	3	1	2	2	3	2	3	1	2	1	2	2	1	1	2
2	3	2	2	2	3	2	3	2	2	2	2	2	1	1	3
1	3	1	2	2	2	1	3	2	2	1	1	2	3	3	3
1	3	1	1	2	2	2	3	2	2	1	1	1	3	2	2
2	3	2	1	2	1	1	3	2	2		2	2	3	3	2
2	3	2	1	2	1	1	3	2	2		3	1	3	2	2
1	3	2	2	1		1	3	2	2	1	3	2	1	2	2
2	3	1	3	4	2	3	3	1	2	1	3	2	3	2	2
1	2	1	3	3	3	3	3	1	1	1		2	1	2	2
1	3	2	3	4	3	3	3	2	2	1	3	1	1	2	3
1	2	2	2	4	2	3	3	2	1		1	2		1	3
1	3	2	2	4	1	3	3	2	2	1	1	2	2	2	3
2	3	2	1	4	2	3	3	2	2	1	1	2	2	2	2
1	3	2	1	3	3	3	3	1	2	2	3	2	3	2	3
2	3	2	2	3	3	3	3	2	2		1	2	1	2	3
2	3	1	1	2	2	3	3	2	2	2	1	2	1	3	3
1	3	2	3	4	3	3	3	2	2	1	2	2	1	2	3
2	2	2	1	4	2	3	3	2	2	2	1	2	1	2	2
1	3	1	2	4	1	3	3	2	2	1	2	2	1	2	2
1	3	2	3	4	3	3	3	2	2	1	3	2	1	2	3
1	3	1	3	4	3	3	3	2	2	2	2	2	2	2	2
1	3	2	2	4	3	3	3	2	2	2	3	2	1	2	3
1	3	2	3	4	3	3	3	1	2	1	2	2	2	3	3
2	3	1	2	4	2	3	3	2	2	1	1	2	3	2	2
1	3	2	3	4	3	3	3	2	2	1	3	2	1	2	2
1	3	2	3	4	3	3	3	2	2	2	3	2	1	1	2
2	3	2	3	3	2	3	3	2	2	2	2	2	2	2	1
1	3	1	1	3	3	3	3	2	2	1	3	2	2	3	1
1	3	1	3	2		3	3	2	2	1	3	1	1	2	3
2	3	1	2	4	3	3	3	2	2	2	2	2	2	2	1
2	3	2	2	2	3	3	3	2	2	1	1	2	2	2	1
2	3	1	3	4	3	3	3	2	2	2	3	2	1	2	2
1	3	2	3	4	3	3	3	2	2	1	3	2	1	2	2
1	3	1	3	4	2	3	3	2	2	1	2	2	2	2	3
1	3	1	3	4	2	3	3	2	2	1	1	1	3	2	2
2	3	1	3	4	2	3	3	2	2	1	2	2	2	3	1
2	3	2	3	4	2	3	3	2	2	1	2	2	2	3	3
1	3	1	1	4	2	3	3	2	2	1	3	2	1	3	2
1	3	1	3	4	3	3	3	2	1	2	3	2	1	1	2
2	3	1	2	4	3	3	3	2	2	1	2	2	2	2	2
2	3	1	2	4	2	3	3	2	2	2	1	2	3	3	2
1	3	2	2	4	3	3	3	2	2	2	2	2	2	3	2
1	3	2	2	4	2	3	3	2	2	2	1	1	2	2	3
1	3	1	2	4	3	3	3	2	2	1	1	2	2	3	2
1	3	1	1	4	2	3	3	1	2	2	3	2	1	2	2
1	3	2	3	4	2	3	3	2	1	2	1	2	2	2	3
2	3	1	2	4	2	3	3	2	2	1	3	2	3	1	3
1	3	2	2	4	3	3	3	2	2	2	2	2	1	2	3
1	3	2	1	4	2	3	3	1	2	1	2	2	1	2	1
2	3	1	2	4	2	3	3	1	2	1	2	2	1	3	1
1	3	1	1	4		3	3	2	2	2	3	1		3	3
1	3	1	3	4	3	3	3	2	2	1	3	1	1	1	3
1	3	2	1	4	2	3	3	2	2	1	1	1	3	3	2
2	3	1	3	4	3	3	3	2	2	2	2	2	1	2	3
1	2	2	1	4	3	3	3	1	1	1	1	1	1	1	1
1	3	2	3	4	2	3	3	2	2	1	3	2	1	2	2
1	3	2	2	4	2	3	3	1	2	1	2	2	1	2	1
1	3	2	2	4	3	3	3	2	2	1	1	2	2	2	3
1	2	1	2	4	2	3	3	2	2	1	1	2	1	1	3
1	3	2	3	3	3	3	3	1	2	2	2	2	1	2	2
1	2	1	3	3	3	3	3	1	1	1	3	2	1	2	2
2	3	2	3	3	2	3	3	2	2	2	3	2	1	1	3
2	3	2	3	3	2	3	3	2	2	2	3	2	1	3	3
1	3	2	2	3	2	3	3	2	2		1	2	1	3	2
1	3	2	2	3	2	3	3	2	2		1	2	2	3	2
1	3	2	2	3	2	3	3	2	2	1	3	2	2	3	2
1	3	2	2	3	2	3	3	2	2	2	3	2	2	2	1
1	3	2	2	3	3	3	3	2	2	1	3	2	3	2	2
1	3	2	2	3	2	3	3	2	2	1	3	2	2	3	2
1	3	2	2	3	3	3	3	2	2	2	3	2	1	2	3
1	3	2	2	3	3	3	3	1	2	1	2	2	1	1	2
1	2	1	3	3	3	3	3	2	2	2	3	2	1	1	3
1	3	2	2	3	3	3	3	2	2		3	2		1	2
1	3	2	2	3	2	3	3	2	2	1	1	1	1	2	2
2	3	2	2	3	3	3	3	2	2	2	2	2	2	3	3
1	3	2	3	3	2	3	3	2	2	1	1	2	1	2	3
2	3	2	2	3	3	3	3	2	2	2	2	2	1	3	3
2	3	1	2	3	2	3	3	2	2	1	2	2	2	2	2
1	2	2	3	3	3	3	3	2	2	1	1	1	1	1	3
1	2	1	2	3	3	3	3	2	2	1	1	2	1	1	2
1	2	1	2	3	3	3	3	2	2	2	3	2	1	2	2
1	3	1	3	2	2	3	3	2	2	1	3	2	1	3	3
2	3	1	2	2	2	3	3	2	2	1	1	2	3	1	2
2	3	2	2	2	3	3	3	2	2	2	1	1	1	3	2
2	3	2	2	2	3	3	3	2	2	2	1	1	1	3	2
2	3	2	2	2	3	3	3	2	2	1	3	2	1	2	3
1	3	1	2	2	2	3	3	2	2	1	1	1	3	2	2
1	3	1	2	2	3	3	3	1	1	1	2	2	3	2	2
1	3	2	2	1	2	3	3	2	2	1	2	2	3	2	2
2	3	2	2	4	2	3	3	1	2	1	1	1	3	3	3
2	3	2	3	4	3	3	3	2	2	1	1	1	2	2	2
1	3	1	3	4	2	3	3	2	2	2	1	2	1	2	2
1	3	1	1	4	2	3	3	2	2	2	1	1	2	2	3
1	3	2	2	4	2	3	3	2	2		3	2	1	2	2
1	3	1	2	4	2	2	3	2	2	1	1	1	1	1	3
2	3	2	3	3	2	1	3	1	2	2	2	2	1	1	1
1	3	2	1	2	2	2	3	2	2		2	2	1	1	3
2	3	1	2	4	3	2	3	2	2	2	1	2	3	2	2
1	3	1	3	4	2	2	3	2	2	1	2	2	2	2	2
1	3	1	2	4	3	2	3	1	2	2	3	2	1	2	2
1	3	1	1	4	2	1	3	2	2	2	2	2	1	2	2
2	3	1	1	2	2	3	3	2	2	2	1	2	1	3	3
2	3	2	3	3	2	3	3	2	2	2	1	2	1	2	3
1	3	1	2	4	2	3	3	2	2	1	1	2	1	3	1
1	3	2	2	3	2	3	3	2	2	2	1	2	3	1	2
1	3	2	1	4	3	3	3	2	2	2	3	2	3	2	2
1	3	1	3	4	2	3	3	2	2	2	3	2	1	3	3
1	3	1	1	2	2	3	3	2	2	2	2	2	1	3	3
1	3	1	3	4	3	2		3	1		3	1	1	2	2
1	2	1	3	3	3	2		3	1	1	2	2	1	2	3
2	3	1	3	4	3	2	2	3	2	2	1	2	1	2	2
2	3	1	1	2	2	2	1	3	2	2	3	1	3	2	2
1	3	1	1	1	2	2	2	3	2	2	2	2	2	2	2
1	2	1	3	4	3	2	2	3	2	1	1	2	1	3	3
2	3	2	1	4	3	2	2	3	2	1	3	2	2	2	3
1	3	1	2	4	2	1	2	3	2	2	3	2	1	3	3
2	3	1	3	4	3	1	2	3	2		1	2	1	1	2
2	3	2	1	3	2	2	2	3	2	1	1	2	3	2	1
1	3	1	2	3	2	2	2	3	2	2	1	1	3	2	2
1	2	2	1	1	2	2	2	3	2	2	1	2	2	3	2
1	2	2	1	1	2	2	2	3	2	2	1	2	1	2	3
1	3	2	1	4	2	2	2	3	2	2	2	2	2	2	1
1	3	1	1	4	3	2	2	3	2	2	2	2	1	2	2
1	2	1	3	4	2	2	2	3	1	2	3	2	1	3	3
2	3	1	3	4	1	2	1	3	1	2	1	2	1	2	2
2	3	2	1	4	1	1	1	3	2	2	1	1	3	2	1
1	3	1	3	4	2	2	2	3	2	2	2	2	2	2	3
1	3	1	2	4	1	1	2	3	2	2	1	2	1	2	2
1	3	2	2	4	2	2	2	3	1		1	2	1	3	3
2	3	2	3	4	2	1	2	3	1	1	3	2	2	3	2
1	3	2	2	4	2	2	2	3	2		2	2	2	3	3
1	2	1	2	4	1	2	2	3	2	2	1	2	3	2	3
1	3	1	1	4	2	2	2	3	2	2	3	2	2	2	3
1	2	2	2	3	2	1	1	3	1	2	1	2	1	2	3
1	2	2	1	3	2	1	1	3	2	2	1	2	2	2	2
1	3	1	2	3	2	2	2	3	2	2	1	2	1	3	3
2	3	2	2	2	3	2	2	3	2	1	3	2	1	2	1
1	3	1	2	2	2	2	2	3	2	1	2	2	3	3	3
2	3	1	1	1	2	2	2	3	2	2	1	2	3	1	2
1	3	2	1	1	3	2	1	3	2	1	1	2	1	3	2
1	2	1	3	3	3	1	2	3	2	2	1	2	2	1	1
1	3	1	2	2	3	2	1	3	1	2	3	2	1	1	1
2	3	2	3	3	2	2	1	3	2	2	1	2	2	2	2
1	2	1	2	4	1	2	1	3	1	2	2	1	2	3	3
1	2	1	3	4	1	2	2	3	2	1	1	2	1	3	3
1	3	1	2	4	3	2	1	3	2	1	1	2	1	2	3
1	2	2	3	4	3	2	1	3	2	1	1	2	2	1	3
2	3	2	2	4	2	2	2	3	2	2	2	2	3	2	2
1	3	1	3	4	2	2	2	3	1	1	3	2	3	1	1
2	3	1	3	4	2	2	2	3	2	2	3	2	1	2	2
2	3	1	2	4	2	2	2	3	2	1	2	2	1	1	3
1	3	2	1	4	2	2	2	3	2	2	3	2	1	3	3
2	3	1	3	4	2	2	1	3	2	2	2	2	2	3	2
1	3	2	3	4	3	2	2	3	2	2	3	2	2	2	2
1	3	1	3	4	2	1	2	3	2	2	3	2	2	2	2
1	3	2	2	4	3	2	2	3	2	1	1	2	1	2	3
1	3	1	3	4	3	2	2	3	2	1	1	2	2	2	1
2	3	2	3	4	2	1	2	3	2	1	1	1	1	2	3
1	3	2	2	4	3	2	2	3	2	1	1	1	1	3	3
1	3	2	2	4	3	2	2	3	2	2	2	2	2	2	3
1	3	1	1	4	2	2	2	3	2	2	3	2	1	2	3
2	3	1	2	4	2	2	2	3	2	1	1	2	2	2	3
2	3	2	3	4	3	2	1	3	2	2	1	1	3	2	3
1	3	1	3	4	3	2	2	3	2	1	2	2	3	2	2
1	3	2	3	4	3	2	2	3	2	1	1	2	1	2	2
2	3	2	2	4	3	2	2	3	2	1	1	1	3	3	3
1	2	1	3	4	3	2	2	3	2	1	2	2	1	1	2
1	3	2	3	4	3	2	2	3	1	1	3	2	1	3	3
1	3	2	2	4	3	2	1	3	2	2	1	1	3	3	3
1	3	1	1	4	3	2	2	3	2	1	1	2	2	1	2
1	3	1	1	4	2	2	2	3	2	2	3	2	3	3	3
1	2	1	3	4	3	2	2	3	2		1	2	1	3	3
1	3	1	1	4	2	1	2	3	2	1	3	2	1	2	2
1	3	1	2	4	3	2	2	3	2	2	1	2	1	1	2
1	2	1	2	4	3	1	2	3	2	1	3	2		1	3
1	3	1	2	3		2	2	3	2		2	2	1	3	2
1	3	2	2	3	2	2	2	3	2	1	2	2	2	1	2
1	3	2	3	3	3	1	2	3	2	1	1	1	1	1	3
1	3	2	2	3	3	2	2	3	2	1	1	1	1	1	3
1	2	1	2	3		2	2	3	2	1	2	2	1	1	3
1	3	2	1	3	3	2	2	3	2	2	1	2	3	3	2
2	3	2	2	2	3	2	2	3	2	2	2	2	1	2	2
2	3	2	2	2	2	2	1	3	2	1	3	1	2	2	3
2	3	1	1	2	2	2	1	3	2		3	2	1	2	3
1	3	2	1	2	3	2	2	3	2	1	1	2	1	1	3
2	3	2	1	2	1	1	1	3	1	2	3	2	1	3	3
2	3	2	1	1	3	2	2	3	2	1	1	1	2	1	2
2	3	1	2	4	2	3	2	3	2	2		2		2	2
1	3	1	3	4	2	3	1	3	2	2	3	2	2	2	2
1	2	1	2	4		3	1	3	1		3	2	1	2	1
2	3	2	1	3	3	3	1	3	1	1	2	1	1	1	1
1	3	2	3	3	3	3	1	3	2	1	3	2	3	1	3
1	3	2	2	4	2	3	2	3	2	2	1	2	1	3	2
1	3	1	2	4	3	3	1	3	2	1	3	2	1	1	2
2	3	1	3	4	2	3	2	3	2	1	2	2	3	2	2
2	3	2	3	4	1	3	2	3	2	1	2	2	2	3	2
1	3	2	2	4	3	3	2	3	1		2	1	3	1	3
2	3	2	2	4	1	3	1	3	2	2	1	2	1	2	2
1	3	2	2	4	3	3	1	3	2	2	1	1	3	1	1
1	2	1	2	4	3	3	1	3	2	1	3	1	1	2	1
1	3	2	2	3	3	3	1	3	2	1	1	2	1	2	3
2	3	1	2	3	3	3	1	3	2	2	3	1	2	1	2
2	3	2	1	3	2	3	2	3	2	2	3	2	2	2	2
2	2	2	1	3	3	3	1	3	2	2	1	2	1	1	3
1	3	2	1	3	2	3	2	3	2	2	2	2	1	1	2
1	3	1	2	3	3	3	1	3	2	1	2	2	3	3	2
1	3	1	3	4	2	3	2	3	2	2	3	1	1	3	2
1	3	2	3	4	2	3	1	3	2	2	3	2	3	3	3
1	3	1	3	3	2	3	2	3	2	1	3	2	2	2	3
2	3	2	2	3	3	3	1	3	2	2	3	2	1	3	2
1	3	2	2	4	2	3	2	3	2	2	3	2	1	3	2
1	3	1	2	4	3	3	2	3	2	2	1	1	2	2	1
2	3	1	2	4	2	3	2	3	2	2	1	2	2	1	2
1	3	1	3	4	2	3	2	3	2	2	1	2	2	2	3
1	3	1	1	4	2	3	2	3	2		2	2	1	2	3
1	3	1	3	4	3	3	2	3	2	2	3	1	2	3	2
2	3	1	2	4	1	3	2	3	2	2	1	2	1	2	1
2	3	1	2	4	2	3	2	3	2	2	1	2	2	3	3
1	3	2	2	4	3	3	2	3	2	1	2	2	1	1	2
1	3	2	2	4	3	3	2	3	2	2	3	2	1	2	3
1	3	1	3	4	3	3	1	3	2	2	1	1	2	2	3
1	3	2	2	4	2	3	2	3	2	1	3	2	1	2	2
1	3	2	1	4	3	3	2	3	1	2	1	2	3	3	1
2	3	1	3	4	3	3	2	3	1		3	2	3	3	3
1	3	1	3	4	2	3	2	3	2		3	2	1	2	3
2	3	2	2	4	2	3	2	3	2	2	3	2	2	3	1
1	3	1	3	4	3	3	2	3	2	1		2	1	1	3
1	2	2	1	4	3	3	2	3	2	2	1	2	1	2	1
2	3	2	2	4		3	2	3	2	2	1	1	2	3	3
1	3	1	1	4	2	3	1	3	2	2	3	1	1	1	3
2	3	1	3	4	3	3	1	3	1	1	2	2	2	2	2
1	3	2	2	4	2	3	1	3	2	1	3	2	1	2	2
1	3	1	2	4	2	3	2	3	2	1	2	2	2	2	3
1	3	2	1	3	1	3	2	3	2	2	3	2	1	3	3
1	3	2	1	3	3	3	2	3	2	2	3	2	2	1	3
2	3	2	3	3	2	3	2	3	2	1	1	1	2	2	2
2	3	2	2	3	1	3	1	3	2	1	1	1	2	2	3
2	3	1	1	3	3	3	1	3	2	1	3	2	1	3	3
1	2	1	3	3	3	3	2	3	2	2	1	2	1	1	3
1	2	1	3	3	3	3	1	3	2	2	3	1	1	2	3
2	3	2	2	3	3	3	2	3	2	1	2	2	1	2	2
1	3	2	3	3	2	3	2	3	2	1		1	2	3	2
1	3	1	3	3	2	3	2	3	2	2	3	2	1	1	3
2	3	2	2	3	2	3	2	3	2	1	2	2	2	2	3
1	2	1	1	3	3	3	2	3	2	1	3	2	1	1	2
2	3	2	1	3	2	3	2	3	1	2	2	2	2	2	2
1	3	1	1	3	3	3	2	3	2	1	2	2	2	2	3
1	3	1	3	2	3	3	2	3	2	2	2	2	1	1	3
2	3	2	2	2	3	3	1	3	2	1	3	2	1	1	2
1	3	2	1	2	3	3	2	3	2	1	2	2	3	3	2
1	3	2	2	1	3	3	2	3	2	2	3	2	2	3	3
1	2	1	2	1	2	3	2	3	2	2	2	2	1	3	1
1	3	2	2	1	2	3	2	3	2	2	1	1	2	2	3
2	3	2	1	1	2	3	1	3	2	1	2	2	3	2	2
2	3	2	2	4	3	3	2	3	2	1	3	2	1	2	2
2	3	1	1	1	2	3	1	3	1	2	2	1	2	2	1
2	3	1	1	1	2	3	1	3	1	2	3	2	1	3	3
2	3	1	1	1	2	3	1	3	1	1	3	2	1	1	3
2	3	1	1	3	2	3	2	3	2	2	1	1	1	2	2
2	3	2	3	3	3	3	2	3	2	1	1	1	1	2	2
1	3	2	1	2	2	3	2	3	1	2	1	2	1	3	3
2	3	1	2	4	2		3	3	2		3	2	1	2	3
1	3	2	2	3	3	2	3	3	2	1	2	2	3	2	3
1	2	2	3	4	3	1	3	3	1	2	1	1	2	2	2
1	3	1	1	4	3	2	3	3	2	1	3	2	2	2	2
2	3	2	1	2	3	2	3	3	2		2	2	2	2	2
1	2	1	2	3	2	2	3	3	1	1	2	2	2	1	1
2	3	2	3	4	2	2	3	3	2	1	2	2	1	2	1
1	3	2	3	4	3	2	3	3	2	2	2	2	1	3	2
2	3	1	2	4	2	1	3	3	1	2	1	2	1	3	2
2	3	1	2	4	2	1	3	3	2	1		2	1	3	2
1	2	2	1	4	1	2	3	3	2	1	1	2	2	1	2
1	3	1	2	2	1	1	3	3	2		3	2	1	2	2
1	2	2	3	3	3	1	3	3	2	2	1	2	1	2	2
2	3	2	2	3	3	1	3	3	2	2	1	1	1	3	3
1	3	2	2	4	2	1	3	3	2	2	3	2	1	1	1
1	3	1	2	4	3	2	3	3	2	1	1	2	3	2	2
1	3	1	2	4	3	1	3	3	2	1	2	2	1	2	3
1	3	1	1	4	3	1	3	3	2	1	1	2	2	2	3
2	3	1	3	4	2	2	3	3	2	1	3	2	2	2	2
1	3	2	2	4	3	1	3	3	2	2	2	2	1	2	3
1	2	1	3	3	3	2	3	3	2	1		2	1	2	2
1	2	1	3	3	3	2	3	3	2	1	3	1	1	2	2
1	3	2	2	2	3	2	3	3	2	2	3	2	1	2	3
1	3	2	1	2	3	2	3	3	2	2	2	2	1	3	3
1	2	1	2	1	2	2	3	3	2	2	2	2	1	1	2
2	3	1	3	4	2	3	3	3	2	2	3	1	1	2	3
2	3	1	2	4	2	3	3	3	2	1		2	1	3	2
2	3	1	2	4	2	3	3	3	2	2	3	2	2	2	3
2	3	1	2	4	2	3	3	3	2		3	2	1	2	3
2	3	1	2	4	1	3	3	3	2	1	2	2	1	2	2
2	3	2	2	4	2	3	3	3	1	2	1	2	3	3	1
1	3	1	3	4	3	3	3	3	2	2	1	2	2	2	1
1	3	2	3	3	2	3	3	3	2	2	1	2	3	2	2
1	3	2	3	4	3	3	3	3	2	1	2	2	1	3	2
1	3	2	3	4	3	3	3	3	2	2	2	1	1	1	3
1	3	1	3	4	3	3	3	3	2	1	2	2	1	1	1
1	3	1	2	4	3	3	3	3	2	1	1	1	3	1	2
2	3	1	3	4	2	3	3	3	2	1	2	2	2	1	1
1	3	1	2	4	3	3	3	3	1	1	3	2	1	1	2
2	3	1	3	4	3	3	3	3	2	1	2	2	2	3	2
1	3	1	3	4	3	3	3	3	2	2	1	2	1	2	3
2	3	2	3	4	2	3	3	3	2	1	3	2	2	2	3
2	3	2	2	4	2	3	3	3	2	2	3	1	1	2	2
1	3	2	3	4		3	3	3	2	1	3	2	2	2	3
2	3	1	3	4	2	3	3	3	2	2	3	2	3	3	3
1	3	1	3	4	2	3	3	3	2	2	2	2	1	1	3
1	3	1	1	4	3	3	3	3	2	2	1	2	3	2	3
1	3	2	3	4	2	3	3	3	2	1	2	2	2	2	3
1	3	1	3	4	2	3	3	3	2	2	3	1	1	3	3
1	3	2	2	4	3	3	3	3	2	1	1	2	1	1	3
1	3	2	2	4	3	3	3	3	2	1	2	2	1	2	3
1	3	2	2	4	3	3	3	3	2	1	2	2	1	2	3
2	3	1	2	4	2	3	3	3	2	1	3	2	1	2	2
2	3	1	2	4	2	3	3	3	2	2		2	1	2	3
2	3	1	2	4	2	3	3	3	2	2	3	2	2	2	3
1	3	1	3	4	2	3	3	3	2	1	3	1	1	2	2
1	3	2	2	4	3	3	3	3	2	2	2	2	2	2	2
1	3	2	2	4	2	3	3	3	2	2	1	2	3	1	2
1	2	1	3	4	3	3	3	3	2	1	1	2	2	1	2
1	2	1	2	3	3	3	3	3	2	1	3	1	1	3	1
1	2	1	2	3	1	3	3	3	2	1	1	2	2	1	3
1	3	1	1	3	3	3	3	3	2	1	2	2	2	3	3
1	3	2	2	3	2	3	3	3	2	2	2	2	3	3	2
1	3	2	3	3	2	3	3	3	2	1	1	1	2	3	3
1	3	1	2	3	1	3	3	3	2	1	3	2		2	3
1	3	2	2	3	3	3	3	3	2	1	2	2	1	1	2
1	2	2	2	3	3	3	3	3	2	2	1	1	2	3	2
1	2	2	3	3	2	3	3	3	2	1	1	2	3	2	2
1	3	2	3	3	3	3	3	3	2	2	3	2	1	2	3
1	3	2	2	3	2	3	3	3	2	2	1	2	1	2	2
1	3	2	1	3	3	3	3	3	2		3	1	1	2	3
2	3	2	2	2	3	3	3	3	2	1	3	2	2	2	3
1	3	1	2	2	3	3	3	3	2	2	1	2	3	2	2
1	3	2	1	2	3	3	3	3	2	1	3	2	1	2	1
1	3	2	2	2	2	3	3	3	2	1	3	2	1	3	2
2	3	2	1	2	2	3	3	3	2	1	2	2	2	3	3
2	3	2	1	1	3	3	3	3	2	1	2	2	1	2	3
1	3	1	1	1	2	3	3	3	2	2	3	2	2	3	3
2	3	1	2	4	3	3	3	3	2	1	1	2	3	2	3
2	3	1	2	4	2	3	3	3	1	1	3	1	1	2	2
2	3	1	3	4	2	3	3	3	2	1	2	2	2	2	2
2	3	1	2	4	1	3	3	3	2	2	2	2	1	2	3
1	3	2	2	4	3	3	3	3	2	1	2	2	1	3	2
1	3	1	2	4	2	3	3	3	2	2	2	2	1	2	3
1	3	1	3	4	2	3	3	3	2	2	1	2	2	3	3
2	3	1	2	4	2	3	3	3	2	2	2	2	3	1	3
1	3	2	1	2	3	3	3	3	2	1	3	2	3	2	3
2	3	1	1	4	2		2	3	2	1	3	2		3	3
1	3	1	3	4	2	2	1	3	2	2	1	2	1	2	2
1	3	2	2	4	1	1	2	3	2	1	2	2	1	2	3
1	3	2	2	4	3	1	1	3	1	1	1	1	2	1	3
2	3	2	1	2	2	2	2	3	2	2	1	1	3	3	1
1	2	1	2	4	1	2	2	3	2	2	2	2	3	2	3
1	3	1	1	4	3	2	2	3	2	1	1	2	1	3	2
1	3	2	3	4	3	2	1	3	2	1	2	2	1	2	3
2	2	1	3	4	2	2	2	3	2	1	3	2	1	2	3
1	3	1	3	4	3	2	2	3	2	2	2	2	1		3
2	3	1	2	4	3	2	2	3	2	2	1	2	3	2	3
1	3	2	1	4	1	2	1	3	2	1	1	1	1	2	3
1	3	2	2	4	3	2	2	3	2	1	2	2	2	2	2
1	3	1	1	4	3	2	2	3	2	1	3	2	1	2	2
1	3	1	1	4	3	2	2	3	2	2	3	2	1	1	2
1	2	1	3	3	3	1	2	3	2	2	1	2	1	2	2
2	3	2	1	3	2	2	2	3	2	1	1	2	1	2	1
1	3	2	1	3	3	1	2	3	2	1	3	2	2	2	2
1	3	2	2	1	3	2	1	3	2	2	1	2	1	2	2
2	3	1	2	4	2	3	2	3	2	1	3	2	3	2	3
1	3	2	2	4	2	3	2	3	2	1	1	1	2	3	3
2	3	2	2	4	2	3	1	3	1	2	2	2	1	2	3
1	3	1	2	3	2	3	2	3	2	2	2	2	2	2	2
1	3	2	2	4	3	3	1	3	2	2	3	2	1	2	3
2	3	1	2	4	2	3	2	3	2	1	3	2	1	3	3
1	3	2	2	4	2	3	2	3	2			2	1	1	3
1	3	1	3	4	3	3	2	3	1	2	3	2	1	3	3
2	3	1	2	4	2	3	2	3	2		1	1	2	2	2
1	3	1	3	3	2	3	2	3	2	2	1	2	3	3	1
1	3	1	2	2		3	2	3	2	2	3	1		2	3
1	2	2	1	1	2	3	1	3	2	1	1	2	3	1	3
2	3	1	2	4	2	3	2	3	2		3	1	1	3	3
1	3	1	1	4	2	3	2	3	2	2	3	2	1	2	2
1	2	1	3	4	2	3	2	3	2	2	3	2	1	2	3
1	3	1	3	3	2	3	1	3	2	1	1	1	1	3	3
1	3	1	3	3	3	3	2	3	2	1	2	2	2	1	2
2	3	1	2	4	2	3	2	3	2	2	3		1	1	2
1	3	1	2	4	3	3	1	3	2	1	2	2	1	1	3
1	3	2	2	4	2	3	2	3	2		3	2	1	2	2
2	3	1	2	4	3	3	2	3	1	2	1	2	3	3	3
1	3	2	3	4	3	3	1	3	2	2	2	2	2	1	3
1	3	1	1	3	2	2	3	3	2	2	2	2	1	2	3
2	3	1	3	4	2	2	3	3	2	1	3	1	3	3	3
1	3	1	2	3	2	2	3	3	2	1	3	2	2	3	1
2	3	1	1	3	2	2	3	3	2			2	2	2	1
2	3	1	3	4	2	3	3	3	2		3	2	1	3	3
1	3	1	1	4	1	3	3	3	1	2	3	2	1	2	3
1	3	2	2	4	3	3	3	3	2	2	3	2	2	2	1
1	3	1	3	4	2	3	3	3	2	1	3	2	1	3	2
1	3	1	1	4	3	3	3	3	2	2	2	2	2	2	2
2	3	2	3	3	3	3	3	3	1	2	1	1	3	1	1
1	3	2	1	4	3	3	3	3	2	1	2	2	1	1	3
2	3	2	2	3	3	3	3	3	2	2	3	1		2	2
1	3	2	2	4	2	3	3	3	2	2	3	2	2	3	2
2	3	1	2	4	2	3	3	3	2	2	3	2	1	2	3
1	3	2	2	4		3	3	3	2	1	2	2	2	2	2
2	3	1	2	4	3	3	3	3	2	2	3	1	3	3	3
1	3	2	1	3	2	3	3	3	2	1	2	2	1	2	3
1	3	1	2	2	3	2	3	3	2	1		1		2	3
2	3	1	2	4	1	2	3	3	2	2	3	1	1	1	3
1	3	2	2	2	3	2	3	3	2	2	2	2	1	1	2
2	3	1	1	4	3	3	3	3	2	1	2	2	1	2	3
1	3	1	2	4	2	3	3	3	2	2	1	1	3	2	2
1	3	2	1	4	3	3	3	3	1	1	2	2	2	2	3
1	2	2	3	4	3	3	3	3	2	1	2	2	1	1	3
2	3	1	2	4	3	3	3	3	2	1	2	1	2	2	3
1	3	1	2	4	2	3	3	3	2	1	3	1	1	3	2
1	3	2	3	4	1	3	3	3	1	1	2	1	3	3	2
1	3	1	2	4	2	3	3	3	2	2	3	2	1	2	3
1	2	1	3	3	2	3	3	3	1		2	2	3	1	3
1	3	2	3	3	2	3	3	3	2	1	3		1	2	3
1	3	2	3	3	2	3	3	3	2	1	1	2	1	2	3
1	3	2	1	2	2	3	3	3	2	1	1	1	2	1	2
1	3	1	2	2	2	3	3	3	2	1	3	2	1	3	3
2	3	1	1	1	2	3	3	3	2	1	1	2	3	3	3
2	3	1	3	4		3			3		3	2	3	2	3
2	3	1	3	3	2		2		3	2	3	2	1	2	3
1	2	2	2	2	1	2	2		3		2	2	2	2	2
1	2	2	3	4	2	2	2		3	1	2	2	2	2	3
1	3	1	3	2	2	3	2		3	1	3	1	1	1	2
1	3	1	1	3		2	3		3	2	3	2	1	2	3
1	2	1	3	4	3	2	3		3	1	3	1	1	1	1
1	3	1	2	2	3	2	3		3		3	2	2	2	3
2	3	1	2	4	2	3	3		3	1	3	1	1	3	3
2	3	1	2	3	2	3	3		3	1	2	2	1	2	3
1	3	2	3	2	2	3	3		3	1	1	1	3	3	2
1	3	1	3	4	2	3	3		3	1	3	2	1	2	3
1	3	2	2	4	2	3	3		3	2	2	2	1	2	2
1	3	1	1	4		3	3		3	1	1	2	3	3	3
1	3	1	3	3	3	3	3		3	1	3	2		1	3
1	3	1	2	3		3	3		3	1	3	2		3	3
1	3	1	1	2	3	3	3		3	1	1	2	2	2	3
2	3	1	1	3	2	2		2	3	2	3	2	2	2	2
2	3	1	3	4	3		2	2	3	2	3	2	1	2	2
2	3	1	2	4	3		2	2	3	1	3		2	3	3
1	3	2	1	3	2		2	2	3	2	3			2	3
1	3	2	1	1	3		2	2	3	2	2	2	1	2	3
1	3	1	3	4	2	2	2	1	3	2	3	2	2	2	1
1	3	2	2	4	3	2	2	1	3	2	2	2	2	2	3
1	3	1	3	4	3	1	1	2	3	2	3	1	2	2	2
2	3	2	1	4	2	2	2	2	3	1	1	2	1	2	2
1	3	1	3	4	3	2	2	2	3	2	2	2	3	2	2
1	3	1	1	4	3	2	2	2	3	1	3	2	1	2	2
1	3	1	3	3	3	2	1	2	3	1	2	2	1	1	3
2	3	1	2	3		1	2	2	3	2	3	2		2	2
1	3	1	3	2	3	2	2	2	3	1	3	2	1	2	2
1	2	2	1	1	2	2	2	2	3	1	1	1	1		2
2	3	2	1	1		2	2	2	3	1	3		1	3	3
1	3	1	1	1		2	2	2	3	1	3	2	1	3	2
1	3	2	3	4	3	1	1	1	3		3	2	3	3	3
2	3	2	3	4	2	1	2	1	3	2	3	2	1	2	3
1	2	2	1	4	2	1	2	1	3	1	1	2	1	3	2
1	3	1	3	4	3	1	1	1	3	2	1	2	3	2	2
2	3	1	3	4	2	2	1	2	3	2		1	2	1	2
1	3	2	2	4	3	1	1	1	3	1	1	1	1	1	2
1	2	2	3	4	3	2	1	2	3	2	1	2	1	2	2
1	2	2	3	4	3	1	2	2	3	2	1	2	1	2	3
1	3	1	3	4	2	2	2	2	3	2	1	2	1	1	2
2	3	2	2	4	3	2	1	2	3	1	1	2	1	2	2
1	3	2	2	4	3	2	2	1	3	1	1	2	2	2	3
2	3	1	2	4	2	1	2	2	3	1	1	2	2	3	2
2	3	1	2	4	2	1	2	2	3	1	2	2	2	3	2
2	3	1	3	4	3	2	2	1	3	2	3	2	2	3	2
1	3	1	3	4	3	1	1	1	3	1	3	2	1	2	2
1	3	2	2	4	3	2	2	2	3	1	1	2	1	2	2
1	3	2	1	4	2	2	2	2	3		3	2	2	2	3
1	3	2	3	4	3	2	2	2	3	1	2	2	1	1	3
1	3	1	1	4	3	2	2	1	3	1	1	1	2	2	3
2	3	1	2	4	2	2	2	2	3	2	3	1	1	2	3
1	3	1	3	4	2	2	2	2	3	1	2	1	1	1	2
1	3	1	3	4	2	2	2	2	3	2	3	2	1	2	2
2	3	2	3	3	2	2	1	2	3	2	1	2	1	3	2
2	3	2	3	3	2	2	1	1	3	2	1	1	3	2	1
1	3	2	2	3	3	2	1	2	3	2	1	2	1	2	3
1	3	1	2	3	3	2	2	2	3		3	2	1	1	2
2	3	1	2	3	3	2	2	1	3	2	3	1	1	2	2
1	2	2	1	3	3	1	1	2	3		1	2	3	2	1
1	2	1	1	3	3	2	1	2	3	1	2	2	1	1	2
1	2	1	2	3	2	2	2	2	3	2	1	2	2	2	2
1	3	2	2	3	3	2	2	2	3	1	3	2	3	1	2
1	3	2	1	3	2	2	2	2	3	2	3	2	1	3	3
1	3	1	1	3	2	2	1	2	3	1	1	2	3	2	3
2	3	1	1	3	2	2	2	2	3	2	1	2	2	2	3
2	3	1	1	3	2	2	2	2	3	2	1	2	2	2	3
1	2	2	1	2	3	2	2	2	3	1	1	1	1	1	2
2	3	1	1	1	2	2	2	2	3	2	2	2	1	2	3
2	2	2	1	1	1	2	2	2	3	2	1	2	1	3	1
1	3	1	1	1	3	1	1	1	3	1	2	2	2	2	2
2	3	2	3	4	3	2	2	1	3	2	2	2	2	2	1
2	3	2	3	4	3	1	2	1	3	1	3	1	1	2	1
1	2	1	2	4	2	2	2	2	3	1	3	1		2	1
1	2	1	2	3	2	1	2	2	3	2	1	2	1	2	1
1	3	1	1	2	3	2	1	1	3	2	1	2	2	2	1
1	2	1	2	3	2	2	2	1	3	2	2	2	1	2	2
1	3	2	3	4	3	1	1	2	3	1	3	2	2	1	1
1	2	1	3	4	3	1	2	1	3	1	2	1	1	1	1
1	3	2	2	4	2	2	1	1	3	2	2	2		1	1
1	3	2	2	4	3	2	2	1	3		1	1	2	2	2
1	3	1	2	4	1	2	2	2	3	2	1	2	1	1	1
1	2	2	1	4	2	1	2	2	3	1	2	2	2	2	2
2	3	2	3	3	3	1	1	1	3	2	1	2	2	1	1
2	2	2	1	3	2	1	1	2	3	1	2	2	2	3	2
1	3	1	1	2	3	2	1	1	3	1	1	2	1	3	1
1	2	2	3	4	3	2	2	2	3	2	1	2	1	1	2
1	2	2	3	4	3	2	2	2	3	2	1	2	2	2	2
1	2	1	3	4	3	2	1	2	3	1	1	1	3	1	2
2	3	2	3	4	3	2	2	2	3	2	2	2	2	3	2
2	3	1	3	4	1	1	1	1	3	1	2	2	2	3	1
1	3	1	3	4	2	2	1	2	3	2	3	2	1	2	2
2	3	1	2	4	2	2	2	2	3	1	3	2	3	2	1
1	3	2	2	4	3	2	2	2	3		1	2	1	2	3
2	3	2	2	4	2	2	2	2	3	2	3	2		2	2
2	2	2	1	4	2	2	2	2	3	2	1	2	2	3	3
2	3	1	2	4	2	2	2	1	3	1	1	2	3	3	2
1	3	2	1	4	3	2	2	2	3	2	3	2	1	2	2
1	3	2	2	4	3	2	2	2	3	1	3	2	1	2	2
1	3	2	3	4	3	2	1	2	3	2	3	1	1	3	3
1	3	1	3	4	3	1	2	2	3	2	1	2	3	1	2
1	3	1	3	4	2	1	2	2	3		2	2	2	2	2
1	3	2	3	4	2	2	2	2	3	1	2	2	3	3	3
1	3	2	1	4	3	2	2	2	3	2	1	2	1	2	3
2	3	1	3	4	3	2	2	2	3	1	3	2		2	1
1	2	1	1	4	1	2	2	2	3	1	1	2	2	3	1
1	2	1	1	4	1	2	2	2	3	2	2	2	2	2	2
1	3	2	2	4	3	1	2	2	3	1	2	2	2	2	3
2	3	2	3	4	3	2	2	2	3	2	3	2	1	2	2
2	3	2	3	4	3	2	2	2	3	2	3	2	1	3	2
1	3	1	2	4	3	2	2	2	3	1	1	1	3	3	3
1	3	2	2	4	3	1	2	2	3	1	2	2	1	3	2
1	3	2	2	4	3	2	2	1	3	2	3	2	1	2	1
1	3	1	3	4	1	2	1	1	3	1	1	2	2	2	2
1	3	1	2	4	3	1	2	2	3	2	2	2	3	2	2
1	2	2	1	4	2	2	2	2	3	1	2	2	1	2	2
1	3	1	3	4	2	1	1	2	3	2	3	1	1	2	2
1	2	1	2	4	2	2	2	2	3	1	3	2	1	2	2
1	3	2	2	3	3	2	2	1	3	1	3	2	1	1	2
1	3	2	2	3	3	1	1	2	3	2	2	2	1	2	2
1	3	2	2	3	1	1	2	1	3	2	2	2	1	2	1
1	2	1	3	3	2	2	2	1	3	1	1	2	1	2	1
2	3	1	1	3	3	2	2	2	3	2	3	2	1	2	1
1	3	1	2	3	2	2	2	2	3	2	1	2	2	3	3
2	3	1	1	3		2	2	2	3	1	3	2	1	3	3
2	3	2	2	2	3	1	1	1	3	1	1	1	3	2	2
1	3	2	1	2	3	1	2	2	3	1	1	2	1	2	2
1	3	1	3	2	1	2	2	2	3	1	1	2	2	1	2
1	3	2	1	2	3	1	1	2	3	2	1	2	1	2	2
1	3	1	1	2	2	2	2	1	3	1	3	2	2	3	1
2	3	1	2	4	2	2	1	2	3	1	3	1	1	1	2
1	3	2	3	4	3	1	1	1	3	2	1	2	2	1	2
1	3	2	2	3	3	2	2	2	3	2	1	2	1	2	2
1	3	2	3	4	3	2	2	2	3	2	2	2	1	2	2
2	3	2	3	4	2	1	1	1	3	2	3	1	1	2	3
1	3	2	3	3	3	2	1	2	3	2	3	2	1	2	3
1	3	2	1	2	3	2	2	2	3	2	2	2	1	2	3
1	3	1	1	1	3	2	2	2	3	1	1	1	2	2	3
1	3	2	3	4	3	2	1	2	3	2	2	2	1	2	1
1	3	1	3	4	3	1	2	2	3	2	3	1	1	2	2
2	3	1	1	3	2	2	2	2	3	1	3	2	2	2	2
2	3	2	3	4	2	2	1	2	3	1	2	2	3	2	3
1	3	1	1	4	3	1	2	2	3			2		3	1
1	3	2	2	1	2	2	2	2	3	2	2	2	1	1	2
1	2	2	3	4	3	2	1	2	3	2	1	2	1	2	2
2	3	1	3	4	3	2	2	2	3	1	1	2	3	2	2
1	2	1	3	4	2	2	2	2	3	1	1	2	1	1	2
1	3	1	3	4	2	2	2	2	3	2	2	2	1	1	1
1	3	1	3	4	3	2	2	1	3	2	3	2	1	1	1
1	3	1	3	4	2	2	2	2	3	1	3	2	1	2	1
1	2	2	3	4	3	2	2	2	3	1	1	1	1	1	3
1	3	1	3	4	2	2	2	2	3	1	2	2	3	2	2
2	3	1	3	4	2	2	2	2	3	1	3	1	1	2	2
1	3	2	2	4	3	2	1	2	3	1	1	2	3	3	3
1	3	1	2	4	2	2	2	1	3	2	2	2	1	2	3
1	3	1	3	4	2	2	2	2	3	2	2	2	1	2	3
2	3	2	3	4	2	1	2	2	3	2	1	1	2	2	2
1	3	1	3	4	3	1	1	2	3	1	1	2	3	2	2
1	3	1	3	4	2	2	2	2	3	1	2	2	3	1	2
1	3	2	2	4	3	2	2	1	3	2	2	2	2	2	1
1	3	1	3	4	3	2	2	2	3	2	1	1	3	1	3
1	3	2	1	4	3	2	2	2	3	1	1	2	1	2	3
1	3	2	2	4	2	2	2	2	3	2	1	1	3	2	1
1	3	2	2	4	3	1	2	2	3	2	3	2	1	2	2
1	3	2	2	4	3	2	2	2	3	2	1	2	1	1	1
1	3	2	2	4	3	2	1	1	3	1	1	2	1	1	2
2	3	1	3	4	2	2	2	2	3	2	1	1	3	2	2
2	3	2	3	4	3	2	1	2	3	2	3	2	3	3	3
1	3	1	3	4	3	2	2	1	3	2	3	2	2	2	3
2	2	1	2	4	3	2	2	2	3	2	1	1	3	1	2
1	3	1	3	4	3	1	2	1	3	2	1	1	3	1	2
1	3	2	1	4	3	2	2	1	3	1	1	2	2	2	2
1	2	2	2	4	3	2	2	1	3	1	1	2	2	2	2
1	2	2	2	4	3	2	2	2	3					2	2
2	3	2	2	4	2	2	2	2	3	1	1	1	1	1	2
2	3	1	2	4	2	2	2	2	3	2	3	2	1	2	3
2	3	2	2	4	3	2	2	1	3	2	1	2	3	2	2
2	3	1	3	4	3	1	1	1	3	1	2	1	1	2	2
1	3	2	2	4	3	1	2	1	3	1	1	2	3	2	2
1	3	2	2	4	2	2	2	2	3	2	1	1	2	2	2
1	3	2	2	4	3	2	1	2	3	2	3	1	1	2	2
1	3	2	2	4	2	1	1	2	3	2	1	2	1	2	3
2	3	1	2	4	2	2	2	2	3	2	3	2	1	2	3
2	3	1	2	4	3	1	1	2	3	1	3	2	1	3	3
1	3	2	2	4	2	1	2	1	3	2	1	2	3	3	3
1	3	2	1	4	2	2	1	2	3	1	2	2	2	2	3
1	2	1	2	4	3	1	1	2	3	1	1	2	3	2	2
2	3	1	2	4	2	2	2	2	3	1	1	1	3	2	1
1	3	1	3	4	3	2	2	2	3	1	3	2	2	2	2
2	3	2	1	4	2	1	2	2	3	2	1	2	3	1	2
2	3	2	1	4	2	1	1	2	3	2	1	2	3	3	3
1	3	1	2	4	3	2	2	2	3	1	1	2	2	2	2
1	3	1	3	4	3	1	2	2	3	2	1	2	3	2	2
1	3	1	3	4	3	2	1	2	3	1	1	2	2	2	3
1	3	1	3	4	2	2	2	2	3	2	2	2	1	1	3
1	3	2	2	4	3	2	2	2	3	1	3	2	1	2	3
1	3	2	3	4	3	2	2	1	3	2	2	2	1	2	2
1	3	1	3	4	3	2	1	2	3	1	3	2	2	2	1
1	3	1	3	4	3	2	2	2	3	1	1	2	1	2	2
1	3	1	3	4	2	2	2	2	3	1	2	2	3	2	2
1	3	2	3	4	2	2	2	1	3	2	2	2	2	2	2
2	3	1	3	4	3	1	1	1	3	2	2	2	1	2	2
1	3	1	3	4	2	1	1	2	3	2	1	2	2	2	1
1	3	1	1	4	3	2	2	1	3	2	3	1	2	3	2
1	3	2	2	4	3	2	2	2	3	1	1	2	1	1	1
1	3	2	2	4	3	1	2	1	3	1	1	2	3	2	2
1	3	2	3	4	3	2	2	2	3	2	1	2	1	3	2
1	3	2	3	4	3	1	1	2	3	2	2	1	2	2	3
1	3	2	3	4	3	2	2	1	3	2	2	2	1	2	3
1	3	2	3	4	2	2	2	2	3	2	2	2	2	2	1
1	3	2	3	4	2	2	2	2	3	2	1	2	3	3	3
1	3	2	3	4	3	2	2	2	3	1	1	1	2	3	3
2	3	1	2	4	2	2	2	2	3	1	2	2	2	3	2
1	3	1	3	4	2	1	2	1	3	2	1	2	2	2	3
1	3	1	3	4	3	2	2	2	3	2	1	2	2	3	2
1	3	2	2	4	3	2	2	2	3	2	3	2	1	2	2
2	3	2	1	4	3	2	2	2	3	2	1	1	3	2	1
2	3	2	1	4	3	2	1	2	3	1	3	2	2	2	2
1	3	2	1	4	2	2	2	2	3	2	1	2	1	2	1
1	3	2	1	4	2	2	2	2	3	2	3	2	2	3	2
1	3	2	1	4	2	2	2	2	3	2	2	2	1	3	2
1	3	1	1	4	3	1	2	2	3	1	2	2	3	3	2
1	3	1	1	4	3	1	2	2	3	1	2	2	3	3	2
1	3	2	2	4	2	2	2	1	3	1	2	2	1	3	2
1	3	2	1	4	3	2	2	2	3	2	1	2	2	2	2
2	3	1	2	4	3	1	2	1	3	2	3	2	1	2	2
2	3	1	2	4	3	2	2	2	3	1	1	2	2	1	2
2	3	1	2	4	2	1	2	2	3	2	1	1	2	2	3
1	3	1	1	4	2	2	2	2	3	2	3	2	2	2	2
1	3	1	1	4	3	2	1	2	3	2	2	2	1	2	3
1	3	1	1	4	2	2	1	2	3	1	1	2	3	2	3
1	3	1	3	4	3	2	2	2	3	1	3	2	1	3	2
1	3	1	3	4	3	1	2	2	3	1	3	2	1	2	2
1	3	1	2	4	2	2	1	1	3	2	2	2	2	2	1
2	3	2	3	4	3	2	2	2	3	2	3	1	1	2	2
2	3	1	2	4	2	2	1	2	3	2	2	2	1	2	2
2	3	1	2	4	3	2	2	2	3	2	1	1	2	1	3
2	3	1	2	4	2	2	2	1	3	1	1	2	3	2	3
1	3	1	1	4	3	2	2	2	3	1	3	2	1	1	2
1	3	1	1	4	2	1	2	2	3	1	1	1	3	2	3
2	3	1	2	4	3	1	2	2	3	2	3	2	1	2	2
2	3	1	2	4	3	1	2	2	3	1	3	2	1	2	2
2	3	1	2	4	2	1	2	2	3	2	3	2	1	2	2
2	3	1	2	4	3	2	1	2	3	1	2	2	2	2	3
2	3	1	2	4	3	2	1	2	3	1	2	2	2	1	3
1	3	2	2	4	3	1	2	2	3	1	1	2	3	1	2
1	3	2	2	4		2	2	2	3	1	1	2	1	1	3
1	3	1	1	4	3	2	2	2	3	1	2	1	3	2	1
1	3	1	1	4	3	1	1	2	3	1	1	2	3	2	2
1	3	1	1	4	3	1	2	2	3	1	3	2	3	2	2
1	3	1	1	4	3	2	2	2	3	1	3	2	3	2	2
1	3	2	3	4	3	2	2	1	3	1	2	1	1	1	3
1	2	2	2	4	3	2	2	2	3	1	3	2	1	2	2
1	3	1	1	4	3	2	2	2	3	1	1	1	2	2	2
1	3	1	1	4	3	2	2	2	3	1	1	1	2	1	2
1	2	2	1	4	3	2	2	2	3	2	1	2	1	1	1
1	2	2	1	4	3	2	2	2	3	2	1	2	1	2	2
1	2	2	1	4	2	2	2	2	3	1	1	2	1	2	3
1	3	2	3	4	3	2	2	2	3	2	1	2	1	2	1
1	3	2	3	4	3	2	2	2	3	2	1	1	2	3	2
2	3	2	1	4	3	1	2	1	3	2	1	2	3	3	2
1	3	2	2	4	2	2	2	2	3	1	3	2	3	3	2
1	3	2	2	4	3	1	2	1	3	1	3		1	2	2
1	3	2	3	4	2	1	2	1	3	2	1	1	1	2	2
1	3	1	3	4	3	1	2	1	3	2	3	2	1	2	2
1	3	1	3	4	3	2	2	2	3	2	3	1	1	2	2
1	3	1	3	4	3	2	1	1	3	1	2	2	2	3	2
1	3	1	2	4	3	1	1	2	3	2	1	2	1	1	2
1	3	1	2	4	3	2	2	2	3	2	1	1	1	2	2
1	3	1	1	4	2	2	2	2	3	1	1	2	3	3	3
1	3	1	1	4	2	2	2	2	3	2	1	2	3	3	2
1	3	1	2	4	3	1	2	2	3	2	1	2	2	1	2
1	3	2	2	4	3	2	2	2	3	2	1	2	3	3	2
1	3	2	2	4	3	2	2	2	3	1	3	2	1	1	2
2	3	2	3	3	3	2	2	2	3	1	1	2	3	1	1
2	3	2	3	3	2	1	2	2	3	2	1	1	2	2	1
1	3	2	3	3	3	1	1	1	3	2	1	2	2	2	1
1	3	2	3	3	3	2	1	1	3	2	1	2	1	1	2
1	3	2	3	3	2	2	2	2	3	2	1	2	2	2	2
1	3	2	3	3	1	2	1	1	3	2	1	2	1	2	2
1	3	2	3	3	2	2	2	2	3	2	1	2	2	2	2
1	3	2	2	3	2	2	1	2	3	2	1	1	3	3	2
1	2	2	2	3	2	2	1	1	3	2	2	2	1	2	3
1	3	1	2	3	3	2	2	2	3	1	3	1	3	2	3
1	3	2	2	3	3	2	2	2	3	1	1	2	3	2	1
1	3	2	2	3	3	2	2	1	3	2	1	2	3	2	1
1	3	2	2	3	3	1	1	1	3	2	1	2	3	2	2
1	3	2	2	3	3	2	2	2	3	1	1	1	2	1	2
1	3	1	2	3	2	1	1	2	3	1	2	2	3	2	2
1	3	2	2	3	3	2	2	2	3	2	1	2	3	2	3
1	3	2	2	3		2	2	2	3	1	3	2	2	2	3
2	3	1	1	3	3	2	1	1	3	2	2	2	2	1	2
2	3	2	3	3	2	2	1	2	3	2	1	1	3	1	1
2	3	2	3	3	2	2	2	2	3	1	1	2	3	2	2
1	3	2	2	3	3	1	1	2	3	2	1	1	3	1	1
2	3	2	2	3	2	2	2	2	3	2	2	2	2	1	1
1	3	1	3	3	3	2	2	2	3	2	3	2	1	1	2
1	2	1	3	3	3	1	2	2	3	1	1	1	1	2	2
1	2	1	3	3	3	2	2	2	3	2	1	2	3	2	2
1	3	2	3	3	3	2	1	1	3	1	1	1	1	3	3
1	3	2	1	3	3	2	2	2	3	1	1	2	1	1	2
1	3	1	2	3	2	2	1	2	3	1	1	2	3	2	1
1	3	1	2	3	3	1	1	2	3	2	3	1	1	1	3
1	3	2	2	3	3	2	2	2	3	1	2	2	1	2	2
1	3	2	2	3	2	1	1	2	3	1	1	1	3	2	3
1	3	1	1	3	2	2	2	2	3	1	2	2	3	2	3
1	3	1	1	3	2	2	2	2	3	2	1	2	2	3	3
1	3	2	1	3	3	2	2	1	3	1	1	2	1	1	3
2	3	1	1	3		1	2	2	3	2		1	3	3	2
2	3	1	1	3	3	2	1	1	3	1	2	2	2	2	2
2	3	1	1	3	3	2	2	2	3	1	1	2	2	2	3
1	3	2	1	3	3	2	2	2	3	2	1	1	3	2	1
2	3	1	2	3	2	2	2	2	3	2	2	1	2	2	2
2	3	1	2	3	3	1	2	2	3	1	3	2	2	1	2
1	2	1	3	3	2	2	2	1	3	2	2	2	1	2	1
1	3	2	3	3	3	2	2	1	3	1	1	2	1	1	2
1	3	2	3	3	3	1	1	2	3	2	2	2	1	2	2
1	2	2	1	3	3	2	2	2	3	2	1	2	3	2	3
1	3	1	2	3	3	2	2	2	3	1	2	2	1	2	3
1	2	1	1	3	3	2	2	2	3	2	1	1	1	2	2
1	2	1	1	3	3	2	1	2	3	1	2	2	1	2	3
1	3	1	3	3	3	2	2	1	3	2	2	2	1	1	2
2	3	2	2	3	2	2	2	2	3	1	3	2	1	3	2
2	3	2	2	3	3	1	2	2	3		3	2	2	2	3
1	3	2	2	3	3	2	2	2	3	1	1	1	3	1	2
1	2	1	2	3	3	1	2	2	3	1	3	1	1	2	1
2	3	1	1	3	3	1	2	1	3	1	3	1	1	1	3
2	3	1	2	3	3	1	1	1	3	1	3	1	3	2	2
1	3	2	2	3	2	1	1	1	3	2	3	2	2	3	3
1	3	2	2	3	2	2	2	2	3	2	1	2	3	3	3
1	3	1	1	3	3	2	2	2	3	2	1	1	3	2	3
1	2	1	2	3	2	2	2	2	3	2	1	2	2	2	2
1	2	1	2	3	3	2	2	2	3	1	1	1	3	1	2
1	2	1	2	3	3	2	2	2	3	2	1	2	1	1	2
1	2	2	1	3	3	1	2	2	3	1	1	1	3	2	2
1	2	2	1	3	3	2	2	2	3	1	1	1	2	1	2
1	3	2	3	3	3	2	1	2	3	2	3	2	1	2	3
1	3	1	1	3	3	2	2	2	3	2	2	2	1	1	3
1	3	1	3	3	2	2	2	2	3	2	2	2	2	3	3
1	3	2	1	3	2	2	2	1	3	2	2	2	2	2	2
1	3	2	1	3	2	2	2	2	3	2	2	2	1	1	3
1	3	1	1	3	3	1	2	2	3	1	3	2	1	2	2
2	3	1	1	3	2	1	1	2	3	1	1	1	3	2	2
2	3	1	2	2	3	2	2	2	3	2	3	2	1	2	3
1	3	1	2	2	3	1	2	2	3	1	2	2	2	3	2
2	3	2	2	2	3	1	2	1	3	2	1	2	2	2	1
2	3	2	2	2	3	2	2	1	3	2	2	2	1	2	3
2	3	2	2	2	3	2	2	2	3	1	1	2	1	2	3
2	3	1	1	2	3	2	2	2	3	2	1	2	3	2	1
1	3	2	1	2	3	2	2	1	3	2	1	1	3	1	3
1	3	2	1	2	3	2	2	2	3	1	1	2	3	2	1
1	3	2	1	2	3	2	2	2	3	1	2	2	2	3	2
2	3	1	1	2	2	2	2	2	3	2	1	2	3	2	3
1	3	1	2	2	2	2	2	2	3	2	3	1	3	2	2
1	3	1	2	2	3	1	1	2	3	2	1	1	2	3	3
1	3	1	2	2		1	1	2	3	1	3	2	1	2	2
1	3	1	2	2	2	2	2	2	3	2	3	1	1	2	2
1	3	1	1	2	2	2	2	2	3	1	3	2	1	3	3
1	3	2	2	2	3	2	1	2	3	1	1	1	3	1	1
1	3	2	2	2	3	1	2	1	3	2	1	1	1	1	2
1	3	2	2	2	3	2	2	2	3	2	1	2	1	1	3
1	3	1	2	2	3	1	1	1	3	1	3	2	1	2	2
1	3	1	2	2	3	1	1	1	3	1	3	2	1	2	2
1	3	1	1	2	1	2	2	2	3	1	2	2	3	3	1
2	3	2	1	2	2	2	2	2	3	2	3	2	3	2	2
1	3	1	1	2	3	2	2	2	3	1	3	2	1	2	2
1	3	2	2	1	3	2	2	1	3	1	3	2	3	2	3
1	3	2	2	1	3	2	1	1	3	2	1	1	1	2	3
1	3	2	2	1	3	1	1	1	3	1	2	2	2	1	1
1	3	2	2	1	3	2	2	2	3	2	1	1	2	2	2
1	3	2	2	1	3	2	1	2	3	2	1	2	1	2	3
1	3	2	2	1	2	2	2	2	3	1	1	1	3	2	2
1	3	2	2	1	3	1	2	1	3	1	1	1	2	2	3
1	3	2	1	1	3	1	2	2	3	1	2	2	1	2	1
1	3	1	1	1	3	2	2	2	3	1	1	1	3	2	1
1	3	2	2	1	2	2	2	2	3	2	2	2	2	2	3
1	3	2	1	1	3	2	2	2	3	1	1	1	2	3	3
1	3	1	1	1	3	2	2	2	3	2	1	1	3	2	2
1	3	2	2	1	3	2	2	1	3	2	1	2	3	2	2
1	3	1	1	1	3	1	1	2	3	1	1	2	1	2	3
1	3	1	1	1		2	1	1	3	1	2	2	1	2	2
1	3	1	1	1	2	2	2	2	3	1	3	2	2	2	2
2	3	2	1	1	3	2	2	2	3	2	2	1	1	3	2
2	3	2	1	1	2	2	1	1	3	2	2	1	3	2	2
2	3	2	1	1	2	2	2	2	3	2	2	2	3	2	2
2	3	2	1	1	3	2	2	2	3	2	1	1	3	3	3
1	3	1	2	1	2	2	2	2	3	1	1	1	3	2	2
1	3	1	2	1	2	2	1	2	3	1	1	2	3	3	2
1	3	2	2	4	3	3	1	1	3	1	1	2	3	2	2
1	3	2	1	3	2	3	1	1	3	2	1	2	3	2	3
1	3	2	2	4	3	3	2	2	3	2	1	2	2	2	3
1	3	2	2	3	3	3	2	2	3	2	3	2	2	1	3
1	2	2	1	3	3	3	2	2	3	1	1	1	1	2	3
2	3	2	3	4	2	3	2	2	3	2	1	2	1	2	1
2	3	1	1	3	2	3	2	1	3	1	2	2	2	2	1
2	3	1	1	2	3	3	2	2	3	2	1	2	2	3	3
1	3	2	1	1	2	3	2	2	3	1	3	2	3	2	2
1	3	2	2	4	3	3	1	2	3	2	3	2	1	3	2
1	3	1	1	2	3	3	2	2	3	2	1	2	3	2	1
1	3	1	3	4	2	3	2	2	3	2	3	2	3	2	2
1	3	1	2	4	3	3	2	2	3	2	1	2	2	1	3
2	3	1	2	4	2	3	2	1	3	2	2	2	1	2	3
1	3	2	2	4	2	3	2	2	3	2	2	2	2	2	2
1	3	2	2	4	3	3	2	2	3	1	1	2	2	2	1
1	3	2	2	4	2	3	2	1	3	2	3	2	1	2	1
2	3	1	1	3	3	3	2	2	3	1	3	1	1	2	1
2	3	1	1	3	2	3	2	2	3	1	3	2	1	3	1
1	3	1	3	2	2	3	2	2	3	1	3	2	2	3	3
1	2	1	2	1	3	3	2	2	3	1	3	2	1	2	2
1	3	2	2	4	2	3	2	2	3	2	1	2	3	2	2
1	2	2	3	4	3	3	1	2	3	1	1	2	2	2	1
1	2	1	2	4	3	3	2	2	3	1	3	1	1	1	1
2	3	2	2	2	3	3	2	2	3	2	2	2	1	2	3
1	3	2	3	4	3	3	2	2	3	2	1	1	2	2	3
2	3	2	3	4	2	3	2	2	3	2	1	2	3	2	2
2	3	2	1	4	2	3	2	2	3	1	1	2	3	2	1
2	3	2	1	4	3	3	2	2	3	2	3	2	2	2	3
2	3	1	3	4	1	3	2	2	3	1	3	2	3	3	2
2	3	1	3	4	3	3	2	2	3	1	3	2	1	2	2
1	2	1	2	4	3	3	1	2	3	1	3	2	2	2	3
1	3	2	2	4	2	3	2	2	3	1	2	2	2	2	3
1	3	2	3	4	3	3	2	2	3	1	3	1	1	1	3
1	3	1	3	4	3	3	2	2	3	2	3	1	1	2	2
2	3	2	2	4	2	3	2	2	3	2	1	2	1	2	3
2	3	1	3	4	2	3	2	2	3		3	1	1	2	3
2	3	2	2	4	3	3	1	1	3	1	3	2	1	2	3
1	3	2	2	4	3	3	2	2	3	2	3	1	1	3	2
1	3	2	2	4	2	3	1	2	3	1	1	1	2	2	2
2	3	1	3	4	2	3	2	2	3	1	1	1	3	3	3
1	3	1	3	4	3	3	2	2	3	2	2	2	1	2	2
1	3	2	3	4	2	3	2	2	3	2	2	2	2	2	2
1	3	2	1	4	3	3	2	2	3	1	1	2	1	1	3
1	3	2	1	4	2	3	2	1	3	2	2	2	1	2	1
1	3	2	1	4	2	3	2	1	3	2	3	2	1	3	3
1	3	2	1	4	3	3	2	1	3	2	1	1	3	2	1
2	3	1	2	4	3	3	2	2	3	1	1	1	3	1	3
2	3	1	2	4	2	3	2	2	3	1	1	1	2	2	3
1	3	1	3	4	1	3	2	2	3	2	3	2	1	3	3
1	3	1	3	4	3	3	2	1	3	1	1	1	3	2	2
2	3	2	2	4	2	3	2	2	3	2	1	2	2	3	2
2	3	1	3	4	3	3	2	2	3	1	1	2	3	1	2
1	3	1	1	4	3	3	2	2	3	2	2	2	1	2	2
1	3	1	1	4	3	3	1	2	3	1	3	2	3	2	2
1	3	2	2	4	3	3	2	2	3	2	2	2	1	2	2
1	3	2	2	4	2	3	2	2	3	1	3	2	1	2	3
1	3	2	3	4	3	3	2	2	3	1	1	2	1	1	3
1	2	1	3	4	3	3	2	2	3	1	1	1	2	2	3
1	3	2	2	4	2	3	1	1	3	2	1	1	3	2	1
1	3	1	1	4	3	3	2	2	3	2	2	2	3	2	1
1	3	1	2	4	2	3	2	2	3	2	1	2	1	2	3
1	3	1	2	4	3	3	2	2	3	2	1	1	1	1	3
2	3	2	3	3	3	3	2	2	3	2	2	2	1	3	3
1	2	2	2	3	3	3	1	1	3	1	3	2	1	2	2
1	3	1	1	3	2	3	2	2	3	1				2	3
1	3	2	2	3		3	2	1	3	1	3	2	3	2	3
1	3	2	1	3	3	3	2	1	3	2	1	2	3	2	2
1	2	1	3	3	3	3	1	2	3	1	2	2	2	1	2
1	3	2	3	3	3	3	2	2	3	1	3	2	1	2	2
1	3	1	2	3	2	3	2	2	3	2	3	2	1	2	3
2	3	2	2	3	2	3	2	2	3	1	2	2	3	2	2
1	3	2	1	3	2	3	2	2	3	1	2	2	2	2	3
2	3	1	1	3	2	3	2	2	3	2	3	2	2	3	1
1	3	2	2	3	3	3	2	1	3	1	2	2	3	2	2
2	3	2	2	3	3	3	1	2	3	2	2	2	1	2	3
1	3	2	1	3	2	3	2	2	3	1	2	2	2	3	2
1	2	2	1	3	3	3	2	2	3	2	1	2	2	3	2
1	3	2	2	3	3	3	2	2	3	2	2	2	1	2	1
1	3	2	2	3	2	3	2	2	3	1	3	1	1	2	2
1	2	1	2	3	2	3	2	2	3	1	1	1	1	3	3
1	3	2	3	3	2	3	2	2	3	1	3	2	3	2	2
1	3	1	1	3	3	3	2	2	3	2	3	2	1	2	2
1	3	1	1	3	3	3	2	1	3	1	3	2	1	3	3
1	3	2	2	3	3	3	2	2	3	1	2	2	2	1	3
1	3	2	1	3	2	3	2	1	3	2	2	2	2	2	2
1	3	2	2	3	3	3	2	2	3	1	3	2	1	2	2
1	3	1	1	3	2	3	2	2	3	1	1	2	3	2	1
1	3	2	3	2	2	3	2	2	3	1	3	2	1	2	3
2	3	2	2	2	2	3	2	2	3	1	3	2	1	2	3
1	3	1	1	2	3	3	2	2	3	2	1	2	2	2	3
2	3	1	1	2	2	3	2	2	3	1	3	2	1	3	2
1	3	1	2	2	3	3	1	2	3	2	1	2	3	3	2
1	3	2	1	2	2	3	2	2	3	1	3	2	3	3	2
1	3	2	2	2	2	3	2	2	3	1	3	2	1	2	3
1	3	2	2	1	3	3	2	2	3	1	2	2	1	2	2
1	3	2	2	1	3	3	1	2	3	2	1	1	3	2	3
1	3	2	2	1	3	3	1	2	3	2	1	1	1	1	3
1	3	2	2	1	2	3	1	2	3	1	2	2	2	3	3
1	2	2	1	1	3	3	1	2	3	2	1	2	1	3	1
1	3	2	1	1	2	3	2	2	3	1	1	2	1	2	3
1	2	2	1	1	3	3	2	2	3	1	1	2	2	2	3
1	3	1	1	1	2	3	1	2	3	2	1	2	3	2	1
1	3	1	2	4	3	3	2	2	3	2	2	2	1	2	1
1	2	2	3	4	2	3	2	2	3	1	2	2	1	1	2
1	3	2	3	4	3	3	2	2	3	2	1	2	1	1	3
2	3	1	3	4		3	2	2	3	2	3	2	3	2	3
1	3	2	1	4	3	3	2	2	3	1	1	1	3	2	2
1	3	2	2	3	3	3	2	2	3	2	1	2	2	2	3
1	3	2	2	3	3	3	2	2	3	1	3	1	1	1	2
2	3	1	3	4			3	2	3	1	3	2	2	2	3
1	3	2	3	4	3		3	1	3	2	1	2	2	1	2
1	3	2	2	2	1		3	2	3	1	1	1	3	2	3
1	3	1	3	4	2	1	3	2	3	1	3	2	2	2	3
2	3	2	2	3	3	2	3	2	3	1	3	2		2	3
1	3	2	1	1	2	2	3	2	3	1	3	2	1	2	3
1	3	2	2	3	3	2	3	1	3	1	3	2	3	3	2
1	2	2	3	4	2	2	3	2	3					1	3
1	2	1	3	4	3	2	3	2	3	2	3	2	2	2	3
1	3	1	3	4	2	2	3	2	3	2	2	2	1	1	3
1	3	2	2	4	3	2	3	2	3	1	3	2	3	3	2
1	3	1	3	4	3	2	3	2	3	1	3	2	1	2	2
2	3	1	2	4	3	2	3	2	3	1	1	2	3	2	2
1	3	2	2	4	2	2	3	2	3	1	2	2	1	2	2
1	3	2	2	3	3	2	3	2	3	1	2	2	1	2	2
1	3	2	2	3	2	2	3	2	3	1	2	2	2	1	2
1	3	1	3	3	2	2	3	2	3	2	3	2	1	3	3
1	3	1	3	2	2	2	3	2	3	2	3	2	1	3	1
2	3	1	1	1	3	2	3	2	3	2	2	2	1	1	1
1	3	1	1	1	3	1	3	2	3	2	3	2	1	3	3
2	3	2	3	4	3	1	3	1	3	1	2	2	2	1	1
2	3	2	3	3	2	2	3	1	3	1	1	2	3	2	2
1	2	1	3	4	2	2	3	2	3	1	2	2	1	2	1
1	3	2	2	3	3	1	3	1	3	1	1	2	2	2	2
1	2	2	3	3	3	2	3	2	3	2	2	1	1	1	3
1	2	1	3	4	2	2	3	2	3	2	2	2	1	2	3
2	3	2	3	4	3	2	3	2	3	2	2	2	2	2	3
1	3	1	3	4	3	1	3	1	3		3	2	1	2	1
1	2	2	3	4	3	1	3	2	3	1	1	1	1	1	1
1	2	2	3	4	3	1	3	2	3	1	1	1	1	1	1
1	2	2	3	4	2	2	3	2	3	1	1	2	2	3	2
1	2	2	3	4	3	1	3	2	3	1	1	1	1	1	2
1	3	2	1	4	2	2	3	2	3	1	2	2	2	3	2
2	2	1	2	4	3	1	3	2	3	1	2	2	1	3	3
1	3	1	3	4	3	2	3	2	3	2	3	1	1	2	3
1	3	1	3	4	2	2	3	2	3	2	3	2	1	2	2
2	3	2	3	4	2	2	3	2	3	2	2	2	2	2	2
1	3	2	3	4	3	2	3	2	3	1	1	2	2	1	2
1	3	1	2	4	3	1	3	2	3	2	1	2	2	2	2
2	3	1	2	4	3	2	3	2	3	1	1	2	2	2	2
2	3	1	2	4	2	2	3	2	3	2	1	2	2	2	2
1	2	2	1	4	3	1	3	1	3	1	1	1	1	2	2
1	3	2	3	4	3	1	3	2	3	1	1	2	2	2	1
1	3	2	3	4	3	2	3	2	3	2	1	2	1	2	2
1	3	2	2	4	2	1	3	2	3	1	1	2	1	3	3
1	3	2	2	4	2	1	3	2	3	1	2	2	1	3	3
1	2	1	2	4	2	2	3	2	3	2	3	2		3	3
1	3	2	2	3	3	2	3	2	3	1	3	2	1	3	1
1	3	2	1	3	3	2	3	2	3	2	1	2	3	1	2
2	3	2	2	3	3	2	3	2	3	2	2	2	2	2	2
1	2	1	3	3	2	2	3	2	3	1	2	2	1	2	2
1	2	2	3	3	3	2	3	2	3	1	3	2	1	3	3
1	3	1	1	3	3	2	3	2	3	2	2	2	1	1	3
1	2	1	1	3	3	2	3	2	3	1	3	2	1	3	2
1	2	1	1	3	2	2	3	2	3	2	1	2	1	3	2
1	2	1	2	3	2	2	3	2	3	2	1	2	2	1	2
2	2	2	1	3	1	1	3	1	3	1	1	2	2	3	3
1	3	2	2	3	2	2	3	2	3	1	3	2	1	2	2
2	3	1	2	2		2	3	2	3	1	3	2	1	2	3
2	3	2	1	2	3	2	3	2	3	2	1	2	2	2	3
1	3	2	1	2	3	2	3	2	3		1	2	1	2	2
2	3	2	1	2	2	2	3	1	3	2	1	1	3	3	2
1	2	1	1	2	3	1	3	1	3	1	1	2	1	1	1
1	3	1	2	4	1	2	3	2	3	2	1	2	1	1	1
1	3	1	3	4	2	2	3	2	3	1	3	1	1	2	1
1	3	1	3	4	3	2	3	2	3	1	2	2	1	2	2
2	3	2	1	4	3	2	3	2	3	1	2	2	2	1	1
1	3	2	2	4	2	2	3	2	3	2	2	2	1	3	3
1	3	2	3	3	3	2	3	2	3	2	1	2	2	2	3
2	3	2	1	3	2	2	3	2	3	2	3	1	1	1	2
2	3	1	1	3	2	2	3	1	3	1	2	2	1	1	2
1	3	1	2	2	3	1	3	2	3	2	3	2	1	3	2
1	3	2	2	2	2	2	3	1	3	2	1	1	3	2	3
2	3	2	1	1	3	2	3	1	3	2	1	1	3	2	1
1	3	2	3	2	3	2	3	1	3	1	2	2	1	2	1
1	3	2	2	1	3	2	3	1	3	2	2	2	1	1	3
1	3	2	3	4	3	1	3	2	3	1	1	2	1	2	1
2	3	1	1	3	2	2	3	2	3	2	2	2	3	3	3
2	3	1	3	4	3	2	3	2	3	1	2	2	2	1	1
1	3	2	3	4	3	2	3	2	3	2	3	2	1	2	2
1	3	2	2	4	3	2	3	2	3	2	1	2	3	2	1
2	3	2	3	4	2	2	3	2	3	1	2	2	2	3	2
1	3	2	2	4	3	2	3	2	3	2	1	2	1	3	3
1	2	2	3	4	3	2	3	2	3	2	1	2	3	2	3
1	3	2	3	4	3	2	3	2	3	2	1	2	3	2	2
1	3	2	3	4	3	1	3	1	3	2	1	2	3	2	2
2	3	2	1	4	3	2	3	1	3	1	2	2	2	2	2
2	3	2	1	4	3	1	3	1	3	1	1	2	2	3	3
1	3	1	3	4	3	2	3	2	3	2	1	1	3	1	1
1	3	2	3	4	2	2	3	2	3	2	1	1	1	1	3
1	3	2	2	4	3	1	3	2	3	1	1	1	2	2	3
1	2	1	2	4	3	2	3	2	3	1	2	2	2	2	2
2	3	2	2	4	3	1	3	2	3	1	2	2	3	3	3
1	2	2	3	4	3	2	3	2	3	1	3	2	1	2	2
1	2	2	3	4	3	2	3	2	3	2	1	2	2	2	2
1	3	1	3	4		2	3	2	3	2	3	1	2	2	3
1	3	1	3	4	3	1	3	1	3	2	1	1	3	2	2
1	3	2	2	4	3	2	3	2	3	2	1	2	2	2	3
1	2	2	3	4	3	2	3	1	3		1	2	2	1	2
1	3	2	1	4	2	1	3	2	3	1	2	2	2	1	2
1	3	2	1	4	3	2	3	2	3	1	3	2	3	3	2
1	3	2	1	4	2	2	3	2	3	1	1	1	3	2	2
2	3	1	3	4	2	2	3	2	3	2	1	1	3	2	2
2	3	1	3	4	3	2	3	2	3	1	1	2	1	3	3
1	3	1	3	4	3	2	3	2	3	2	2	2	2	2	3
2	3	2	3	4	2	2	3	2	3	1	3	2	3	1	2
2	3	2	3	4	2	2	3	2	3	2	1	1	3	2	3
1	3	2	3	4		2	3	1	3	1	3	2	2	2	2
1	3	2	1	4	3	2	3	1	3	1	1	2	2	1	3
1	3	1	3	4	2	2	3	2	3	1	3	2	1	3	3
2	3	2	2	4	3	2	3	2	3	1	1	1	2	2	2
1	3	1	2	4	3	2	3	2	3	2	3	1	1	2	2
1	3	1	2	4	2	1	3	2	3	1	1	2	3	2	2
2	3	1	3	4	2	2	3	1	3	1	3	2	1	2	1
2	3	1	3	4	3	1	3	2	3	1	3	2	2	2	2
1	3	1	3	4	3	2	3	1	3	1	3	1	1	3	3
1	3	2	2	4	3	2	3	2	3	1	2	2	2	3	1
1	3	2	2	4	3	2	3	1	3	1	1	2	1	2	2
2	2	2	1	4	2	2	3	2	3	1	1	2	2	3	2
2	3	1	3	4	2	1	3	2	3	1	1	2	3	3	2
2	3	1	3	4	2	2	3	2	3	2	2	2	3	3	2
1	3	2	2	4	2	1	3	1	3	1	1	1	1	2	2
1	3	2	2	4	3	2	3	2	3	2	2	2	1	2	3
1	3	2	1	4	3	1	3	2	3	2	3	2	3	3	2
1	3	2	1	4		2	3	2	3	1	2	2	1	2	3
1	3	2	2	4	3	2	3	2	3	1	3	2	1	2	2
1	3	2	2	4	2	2	3	2	3	2	1	2	3	2	3
1	3	2	2	4	3	1	3	2	3	2	1	2	3	1	3
2	3	2	3	4	3	2	3	2	3	2	3	2	1	2	3
2	3	1	2	4	3	2	3	2	3	2	1	2	3	2	1
1	2	2	3	4	3	1	3	2	3	1	1	2	1	2	2
1	3	2	2	4	3	2	3	1	3	2	1	2	3	2	2
2	3	2	2	4	3	2	3	2	3	1	1	2	2	2	1
1	3	2	2	4	3	1	3	1	3		2	2	1	1	1
1	3	2	2	4	3	1	3	1	3		3	2	1	1	1
1	3	2	2	4	2	2	3	2	3	1	1	2	3	3	1
1	3	2	2	4	3	2	3	1	3	1	2	2	1	2	2
1	3	2	2	4	2	2	3	2	3	2	1	2	1	3	2
1	3	2	2	4	2	2	3	2	3	1	1	2	2	2	2
1	3	2	3	4	3	1	3	1	3	1	2	2	1	3	3
1	3	1	2	4	3	1	3	1	3	2	2	2	3	3	2
1	3	1	2	4	3	1	3	2	3	1	1	2	3	2	3
2	3	2	3	4	2	2	3	2	3	2	2	2	3	3	3
1	3	2	3	4	3	2	3	2	3	1	1	2	2	1	1
1	3	2	3	4	3	2	3	2	3	1	1	2	2	2	1
1	3	2	3	4	3	2	3	2	3	2	2	2	1	1	2
1	3	1	3	4	3	2	3	2	3	1	1	2	3	1	2
1	3	1	3	4	3	2	3	2	3	1	2	2	2	2	1
1	3	1	3	4	3	2	3	2	3	2	3			2	3
1	3	1	1	4	3	1	3	2	3	2	1	2	3	3	2
1	3	2	3	4	3	1	3	2	3	1	1	2	1	1	2
1	3	1	3	4	3	1	3	2	3	2	3	2	2	3	3
2	3	1	3	4	2	2	3	2	3	1	3	2	1	2	3
2	3	2	3	4	2	1	3	2	3	2	2	2	2	3	3
2	3	1	2	4	2	2	3	2	3	1	1	1	3	1	2
1	3	2	1	4	2	1	3	1	3	2	1	2	3	3	3
1	3	2	2	4	2	2	3	2	3	1	1	1	1	2	2
1	3	1	1	4	2	2	3	2	3	1	3	2	1	2	2
1	3	1	3	4	3	2	3	1	3	1	3	2	1	3	1
1	3	1	2	4	2	2	3	2	3	1	3	2	1	3	2
2	3	2	3	4	3	2	3	2	3	1	1	2	1	1	2
1	3	1	1	4	2	2	3	2	3	1	2	2	1	2	3
2	3	1	2	4	2	2	3	2	3	1	2	2	3	2	2
1	3	1	3	4	3	2	3	2	3	1	2	2	2	2	3
1	3	1	3	4	3	2	3	2	3	2	3	2	1	2	3
1	3	2	3	4	3	2	3	2	3	1	1	2	2	2	2
2	3	1	2	4		2	3	2	3	1	3	2	2	3	3
2	3	2	2	4	3	2	3	2	3	1	1	2	3	2	3
1	2	2	2	4	3	1	3	1	3	1	2	1	1	1	1
1	2	2	2	4	2	2	3	2	3	2	2	2	2	2	2
2	3	1	3	4	3	1	3	1	3	1	2	2	3	3	2
1	3	2	3	4	3	2	3	2	3	2	2	2	1	2	2
1	3	1	1	4	3	1	3	2	3	1	1	1	3	2	2
1	3	1	1	4	2	1	3	1	3	2	2	2	2	3	3
1	3	1	1	4		2	3	1	3	1			2	3	3
1	2	2	1	4	2	2	3	2	3	2	1	1	2	2	1
1	2	2	1	4	2	2	3	2	3	2	1	2	1	1	2
2	3	2	1	4	2	2	3	2	3	2	1	2	3	3	1
2	3	2	1	4	2	2	3	1	3	2	1		3	2	2
2	3	2	1	4	2	2	3	1	3	2	1	2	3	2	2
2	3	1	3	4	3	2	3	2	3	2	3	2	1	2	2
2	3	1	2	4	3	2	3	2	3	1	1	2		1	1
2	3	1	2	4	3	2	3	2	3	2	1	2	3	1	1
1	3	2	2	4	3	2	3	2	3	1	2	2	3	2	3
1	3	2	2	4	3	1	3	2	3	1	2	2	3	1	3
1	2	1	3	4	3	2	3	2	3	1	3	2	2	1	2
1	3	2	2	4		1	3	1	3	1	1	1	2	2	1
1	3	2	2	4	3	2	3	2	3	1	3	2	1	2	2
1	3	1	3	4	2	2	3	2	3	1	1	2	3	3	2
1	3	2	2	4	2	2	3	2	3	2	1	2	3	3	2
1	2	1	2	4	2	2	3	2	3	1	3	2	1	3	3
1	3	2	3	3	3	2	3	2	3	2	1	2	3	2	1
1	2	1	3	3	2	2	3	2	3	1	3	2	1	2	2
[truncated: 6,023 more rows]
